# Supplementary material for: Whole-genome single nucleotide variant phylogenetic analysis of Mycobacterium tuberculosis Lineage 1 in endemic regions of Asia and Africa
Source: Sci Rep. 2022 Jan 28;12:1565. doi: 10.1038/s41598-022-05524-0 (PMC8799649; doi:10.1038/s41598-022-05524-0)
Supplement: Supplementary file 5 — Supplementary Tables. [file 41598_2022_5524_MOESM5_ESM.xlsx]

## Sheet: S2-sample-info
Supplementary Table S2. Sample information. Accession numbers for each isolate are study accession (‘study’), run accession (‘id’) and sample accession (‘biosample’). ‘depth’ and ‘breadth_d20’ show read-mapping statistics which reflect data quality. ‘main dataset’ and L1.2 dataset’ indicate isolates included in each of the dataset. Three columns ‘spoligotype_dvr’, ‘spoligotype_spotyping’ and ‘spo…
study	id	biosample	country	lineage	lineage_full	depth	breadth_d20	main dataset (n = 1,764)	L1.2 dataset (n = 774)	spoligotype_dvr	spoligotype_spotyping	spoligotype_galru	SIT	spo_group	dvr	dvr_n_del	dvr_del_range
PRJDB7006	DRR130067	SAMD00117775	Japan	L1	L1.2.2.4	51	0.9891	yes	yes	677777477413771	677777477413771	677777477413771	19	EAI2-Manila	11101111101111111111111111111001111111000010111011111111111111111111	10	4,10,30-31,39-42,44,48
PRJDB7006	DRR130068	SAMD00117776	Japan	L1	L1.2.2.4	59	0.9918	yes	yes	677777477413771	677777477413771	677777477573771	19	EAI2-Manila	11101111101111111111111111111001111111000010111011111111111111111111	10	4,10,30-31,39-42,44,48
PRJDB7006	DRR130082	SAMD00117790	Japan	L1	L1.2.2.1	90	0.9931	yes	yes	677777477413771	677777477413771	677777477413771	19	EAI2-Manila	11101111101111111111111111111001111111000010111011111011111111111111	11	4,10,30-31,39-42,44,48,54
PRJDB7006	DRR130094	SAMD00117802	Japan	L1	L1.2.2.3	46	0.9865	yes	yes	677777470000000	677777470000000	677777470000000	286	EAI2-Manila	11101111101111111111111111111001110000000000000000000000000000000000	38	4,10,30-31,35-68
PRJDB7006	DRR130125	SAMD00117833	Japan	L1	L1.2.2.3	75	0.9943	yes	yes	677777477413771	677777477413771	677777477413771	19	EAI2-Manila	11101111101111111111111111111001111111000010111011111111111111111111	10	4,10,30-31,39-42,44,48
PRJDB7006	DRR130131	SAMD00117839	Japan	L1	L1.2.2.3	91	0.9948	yes	yes	677777477413771	677777477413771	677777477413771	19	EAI2-Manila	11101111101111111111111111111001111111000010111011111111111111111111	10	4,10,30-31,39-42,44,48
PRJDB7006	DRR130148	SAMD00117856	Japan	L1	L1.2.2.4	87	0.9954	yes	yes	676777477413751	676777477413751	676777477413751	Orphan or New	Not defined	11101111101111111101111111111001111111000010111011111111111111011111	12	4,10,19,30-31,39-42,44,48,63
PRJDB7006	DRR130216	SAMD00117924	Japan	L1	L1.2.2.4	138	0.997	yes	yes	676777477413751	676777477413751	676777477413751	Orphan or New	Not defined	11101111101111111101111111111001111111000010111011111111111111011111	12	4,10,19,30-31,39-42,44,48,63
PRJDB7006	DRR130222	SAMD00117930	Japan	L1	L1.2.2.3	65	0.9936	yes	yes	677777477413771	677777477413771	677777477413771	19	EAI2-Manila	11101111101111111111111111111001111111000010111011111111111111111111	10	4,10,30-31,39-42,44,48
PRJDB3875	DRR034354	SAMD00029399	Japan	L1	L1.2.2.1	19	0.4745	yes	yes	677777443413771	677777443413771	677377443413771	Orphan or New	Not defined	11101111101111111111111111111001000111000010111011111111111111111111	13	4,10,30-31,33-35,39-42,44,48
PRJDB3875	DRR034365	SAMD00029410	Japan	L1	L1.2.2.3	25	0.7044	yes	yes	677777477413771	677777477413771	677377477413771	19	EAI2-Manila	11101111101111111111111111111001111111000010111011111111111111111111	10	4,10,30-31,39-42,44,48
PRJDB3875	DRR034387	SAMD00029432	Japan	L1	L1.2.2.4	18	0.4397	yes	yes	677277477413371	677777477413771	677777477413771	Orphan or New	Not defined	11101111101111111110101111111001111111000010111011011111111111111111	13	4,10,20,22,30-31,39-42,44,48,51
PRJDB3875	DRR034388	SAMD00029433	Japan	L1	L1.2.2.3	20	0.5122	yes	yes	675377477413771	677777477413771	677377477413771	Orphan or New	Not defined	11101111101111111010111111111001111111000010111011111101111111111111	13	4,10,18,20,30-31,39-42,44,48,55
PRJDB3875	DRR034392	SAMD00029437	Japan	L1	L1.3.2	22	0.6059	yes	no	777677777413700	777677777413700	777677777413700	Orphan or New	Not defined	11111111111111111111101111111111111111000010111011111111111110000111	11	22,39-42,44,48,62-65
PRJDB3875	DRR034446	SAMD00029491	Japan	L1	L1.2.2.2	27	0.7367	yes	yes	674000003413771	674000003413771	674000003413771	89	EAI2-nonthaburi	11101111101111110000000000000000000111000010111011111111111111111111	27	4,10,17-35,39-42,44,48
PRJDB3875	DRR034460	SAMD00029505	Japan	L1	L1.2.2.4	26	0.7035	yes	yes	676003477413771	676003477413771	676003477413771	897	EAI2-Manila	11101111101111111100000000111001111111000010111011111111111111111111	18	4,10,19-26,30-31,39-42,44,48
PRJDB3875	DRR034481	SAMD00029526	Japan	L1	L1.2.2.2	21	0.5402	yes	yes	674000003413771	674000003413771	674000003413771	89	EAI2-nonthaburi	11101111101111110000000000000000000111000010111011111111111111111111	27	4,10,17-35,39-42,44,48
PRJDB3875	DRR034486	SAMD00029531	Japan	L1	L1.2.2.1	29	0.7316	yes	yes	677777477413771	677777477413771	677777477413771	19	EAI2-Manila	11101111101111111111111111111001111111000010111011111111111111111111	10	4,10,30-31,39-42,44,48
PRJDB3875	DRR034522	SAMD00029567	Japan	L1	L1.2.2.2	23	0.6074	yes	yes	674000003413771	674000003413771	674000003413771	89	EAI2-nonthaburi	11101111101111110000000000000000000111000010111011111111111111111111	27	4,10,17-35,39-42,44,48
PRJDB3875	DRR034523	SAMD00029568	Japan	L1	L1.2.2.3	21	0.55	yes	yes	677777477413700	677777477413700	677777477413700	758	EAI2-Manila	11101111101111111111111111111001111111000010111011111111110000000000	20	4,10,30-31,39-42,44,48,59-68
PRJDB3875	DRR034525	SAMD00029570	Japan	L1	L1.2.2.3	20	0.5155	yes	yes	677417477413771	677417477413771	677417477413771	Orphan or New	Not defined	11101111101111111111000011111001111111000010111011111111111111111111	14	4,10,21-24,30-31,39-42,44,48
PRJDB3875	DRR034530	SAMD00029575	Japan	L1	L1.1.1.1	13	0.2184	yes	no	777777774413771	777777774413771	777777774413771	139	EAI4-VNM	11111111111111111111111111111111111001000010111011111111111111111111	8	36-37,39-42,44,48
PRJNA191021	SRR1019181	SAMN02364085	Taiwan	L1	L1.2.2.5	128	0.9806	yes	yes	677777477413771	677777477411771	677777477413771	19	EAI2-Manila	11101111101111111111111111111001111111000010111011111111111111111111	10	4,10,30-31,39-42,44,48
PRJNA191021	SRR1019182	SAMN02364086	Taiwan	L1	L1.1.3.1	162	0.9762	yes	no	777777700003371	777777700003371	777777700003371	1391	EAI7-BGD2	11111001111111111111111111111110000000000000111011011110110111111111	19	6-7,32-44,48,51,56,59
PRJNA191021	SRR1019186	SAMN02364090	Taiwan	L1	L1.2.2.3	103	0.9767	yes	yes	677777477413771	677777477413771	677777477413771	19	EAI2-Manila	11101111101111111111111111111001111111000010111011111111111111111111	10	4,10,30-31,39-42,44,48
PRJNA191021	SRR1019190	SAMN02364094	Taiwan	L1	L1.2.2.1	83	0.9661	yes	yes	677777477413771	677777477413771	677777477413771	19	EAI2-Manila	11101111101111111111111111111001111111000010111011111111111111111111	10	4,10,30-31,39-42,44,48
PRJEB23157	ERR2179598	SAMEA104357393	China	L1	L1.2.2.1	30	0.7354	yes	yes	677774077413771	677774077413771	677774277413771	Orphan or New	Not defined	11101111101111111111111111000001111111000010111011111111111111111111	13	4,10,27-31,39-42,44,48
PRJEB23157	ERR2179823	SAMEA104357618	China	L1	L1.1.1.1	46	0.9617	yes	no	777777777403771	777777477400771	777777777403771	458	EAI5	11111111111111111111111111111111111111000000111011111111111111111111	7	39-44,48
PRJEB23157	ERR2179830	SAMEA104357625	China	L1	L1.2.2.1	48	0.9909	yes	yes	677777477413771	677777477400771	677777477413771	19	EAI2-Manila	11101100001111111111111111111001111111000010111011111111111111111111	13	4,7-10,30-31,39-42,44,48
PRJCA002021	S102268	SAMC125274	China	L1	L1.1.1.1	248	0.9857	yes	no	577677774413771	577677774413771	577677774413771	Orphan or New	Not defined	11011111111111111111101111111111111001000010111011111111110111111111	11	3,22,36-37,39-42,44,48,59
PRJNA390471	SRR5709738	SAMN07236486	Thailand	L1	L1.2.2.2	63	0.9816	yes	yes	674000003413771	674000003413761	674000003413771	89	EAI2-nonthaburi	11101111101111110000000000000000000111000010111011111111111111111111	27	4,10,17-35,39-42,44,48
PRJNA390471	SRR5709744	SAMN07236484	Thailand	L1	L1.2.2.2	27	0.8392	yes	yes	474000003413771	474000003413771	674000143413771	Orphan or New	EAI5	11000011001111110000000000000000000111000010111011111111111111111111	31	3-6,9-10,17-35,39-42,44,48
PRJNA390471	SRR5709745	SAMN07236485	Thailand	L1	L1.1.1.8	32	0.9043	yes	no	607600177400071	777745777412071	777765777403071	Orphan or New	Not defined	11100000000000111111100000000011111111000000000000000111111111111111	35	4-14,22-30,39-53
PRJNA390471	SRR5709747	SAMN07236483	Thailand	L1	L1.1.1.6	38	0.953	yes	no	777777777413371	777777777413371	777777777413771	234	EAI5	11111110111111111111111111111111111111000010011011011011000011111111	14	8,39-42,44-45,48,51,54,57-60
PRJNA390471	SRR5709755	SAMN07236269	Thailand	L1	L1.1.1.9	24	0.6676	yes	no	777766377413531	777766777413531	777776777413731	Orphan or New	Not defined	11111100011111111111111101100111111111000010011011101101111110111111	16	7-9,25,28-29,39-42,44-45,48,52,55,62
PRJNA390471	SRR5709758	SAMN07236272	Thailand	L1	L1.1.1.7	40	0.9578	yes	no	777777777413031	777775777413031	777777777413031	962	EAI5	11111111111111111111111111111111111111000010111000000000001100111111	18	39-42,44,48-58,61-62
PRJNA390471	SRR5709767	SAMN07236530	Thailand	L1	L1.1.1.6	27	0.7539	yes	no	777777777410771	777777777410771	777777777410771	776	EAI5	11111111111111111111111111111111111111000010000001111111000011111111	14	39-42,44-49,57-60
PRJNA390471	SRR5709777	SAMN07236369	Thailand	L1	L1.1.1.8	138	0.9875	yes	no	777737777413671	777737777413671	777737777413771	Orphan or New	EAI5	11111111111111111111110111111111111111000010111011110111111111111111	8	23,39-42,44,48,53
PRJNA390471	SRR5709779	SAMN07236476	Thailand	L1	L1.2.2.2	50	0.9692	yes	yes	674000003413771	674000003413771	674000003413771	89	EAI2-nonthaburi	11100111101111110000000000000000000111000010111011111111111111111111	28	4-5,10,17-35,39-42,44,48
PRJNA390471	SRR5709782	SAMN07236344	Thailand	L1	L1.1.3.3	51	0.9687	yes	no	757777357413771	553775353013671	777777757413771	Orphan or New	Not defined	11111111111101101111111111110111011111000010111011111110111111111111	11	13,16,29,33,39-42,44,48,56
PRJNA390471	SRR5709792	SAMN07236263	Thailand	L1	L1.1.2.1	32	0.9115	yes	no	475377777413771	445363776413771	775767777413771	Orphan or New	Not defined	11001000001111111010111111111111111111000010111010111111111111111111	16	3-4,6-10,18,20,39-42,44,48,50
PRJNA390471	SRR5709800	SAMN07236508	Thailand	L1	L1.2.2.2	79	0.9826	yes	yes	674000003413771	440000003413711	675000003413771	89	EAI2-nonthaburi	11101011101111110000000000000000000111000010111011111111111111111111	28	4,6,10,17-35,39-42,44,48
PRJNA390471	SRR5709810	SAMN07236384	Thailand	L1	L1.2.2.2	26	0.808	yes	yes	674000003413771	674000003413771	674000003413771	89	EAI2-nonthaburi	11101111101111100000000000000000000111000010111011111111111111111111	28	4,10,16-35,39-42,44,48
PRJNA390471	SRR5709819	SAMN07236334	Thailand	L1	L1.1.1.7	107	0.9852	yes	no	777677777413771	777677777413771	777677777413771	497	EAI5	11111111111111111111101111111111111111000010111011111111111111111111	7	22,39-42,44,48
PRJNA390471	SRR5709827	SAMN07236506	Thailand	L1	L1.1.1	41	0.9554	yes	no	777777774000071	777777774000071	777777774000071	944	Unknown	11111010011111111111111111111111111000000000000000000000111111111111	24	6,8-9,36-56
PRJNA390471	SRR5709832	SAMN07236505	Thailand	L1	L1.1.1.8	29	0.8737	yes	no	777776777413671	777777777413671	777777777413671	Orphan or New	Not defined	11111010111111111111111111101111111111000010111011110111111011111111	11	6,8,28,39-42,44,48,53,60
PRJNA390471	SRR5709833	SAMN07236498	Thailand	L1	L1.2.2.2	35	0.8748	yes	yes	264000003403271	264000003413271	674000013411371	Orphan or New	Not defined	10100111001110110000000000000000000111000000111000010111111111111111	36	2,4-5,9-10,14,17-35,39-44,48-51,53
PRJNA390471	SRR5709834	SAMN07236499	Thailand	L1	L1.1.1.1	40	0.898	yes	no	740550174411211	300550074411311	747777774413311	Orphan or New	Not defined	11110111011100001001011010000011111001000010001000010100011010011111	35	5,9,13-16,18-19,21,24,26-30,36-37,39-42,44-46,48-51,53,55-57,60,62-63
PRJNA390471	SRR5709838	SAMN07236316	Thailand	L1	L1.2.2.1	56	0.9754	yes	yes	677777477413771	676107477413731	677777477413771	19	EAI2-Manila	11101111101111111111111111111001111111000010111011111111111111111111	10	4,10,30-31,39-42,44,48
PRJNA390471	SRR5709848	SAMN07236394	Thailand	L1	L1.2.2.1	25	0.7767	yes	yes	647727477411301	657767477411701	657777477411701	Orphan or New	Not defined	11101011101100110111110101111001111111000010001001011111111110001111	23	4,6,10,13-14,17,23,25,30-31,39-42,44-46,48-49,51,62-64
PRJNA390471	SRR5709849	SAMN07236395	Thailand	L1	L1.2.2.2	26	0.8224	yes	yes	674000003413771	674000003413771	674000003413771	89	EAI2-nonthaburi	11100111101111110000000000000000000111000010111011111111111111111111	28	4-5,10,17-35,39-42,44,48
PRJNA390471	SRR5709854	SAMN07236489	Thailand	L1	L1.2.2.2	102	0.9914	yes	yes	674000003413771	274000001411771	674000003413771	89	EAI2-nonthaburi	11101111101111110000000000000000000111000010111011111111111111111111	27	4,10,17-35,39-42,44,48
PRJNA390471	SRR5709856	SAMN07236495	Thailand	L1	L1.1.1.8	47	0.9371	yes	no	577767777413271	167603177411271	777767777413271	Orphan or New	Not defined	11011111111111111111111101111111111111000010111011010111111111111111	10	3,25,39-42,44,48,51,53
PRJNA390471	SRR5709857	SAMN07236494	Thailand	L1	L1.1.2.1	95	0.9917	yes	no	775777777411771	775777777411731	775777777411771	Orphan or New	Not defined	11111111111111111011111111111111111111000010101011111000000001111111	16	18,39-42,44,46,48,54-61
PRJNA390471	SRR5709858	SAMN07236493	Thailand	L1	L1.1.1.8	96	0.987	yes	no	777777777413671	617702777003671	777777777413671	256	EAI5	11111111111111111111111111111111111111000010111011110111111111111111	7	39-42,44,48,53
PRJNA390471	SRR5709861	SAMN07236320	Thailand	L1	L1.2.2.2	38	0.9422	yes	yes	674000003413771	674000003413751	674000003413751	89	EAI2-nonthaburi	11101011101111110000000000000000000111000010111011111111110011111111	30	4,6,10,17-35,39-42,44,48,59-60
PRJNA390471	SRR5709868	SAMN07236327	Thailand	L1	L1.1.1.9	151	0.9837	yes	no	777777777413731	777777777413731	777777777413731	48	EAI1-SOM	11111111111111111111111111111111111111000010111011111111111110111111	7	39-42,44,48,62
PRJNA390471	SRR5709896	SAMN07236315	Thailand	L1	L1.1.1.6	27	0.8057	yes	no	777777777413711	777777777413711	777777777413711	517	EAI5	11111111111111110111111111111111111111000010111011111100000000011111	16	17,39-42,44,48,55-63
PRJNA390471	SRR5709913	SAMN07236254	Thailand	L1	L1.1.1.9	47	0.9586	yes	no	777777777403711	677623377401711	777777377413731	Orphan or New	Not defined	11111111111111111111111111111111111111000000111011111111111100011111	10	39-44,48,61-63
PRJNA390471	SRR5709916	SAMN07236251	Thailand	L1	L1.1.1.7	32	0.8843	yes	no	577747777413171	557751777411171	757777777411771	Orphan or New	Not defined	11011111110111111111111001111111111111000010111011001111111111111111	12	3,11,24-25,39-42,44,48,51-52
PRJNA390471	SRR5709917	SAMN07236250	Thailand	L1	L1.1.1.9	29	0.8714	yes	no	677777777413731	777777777413731	777777777413731	529	EAI1-SOM	11100010011111111111111111111111111111000010011001111111111110111111	14	4-6,8-9,39-42,44-45,48-49,62
PRJNA390471	SRR5709920	SAMN07236352	Thailand	L1	L1.1.3.2	44	0.9634	yes	no	717767757413771	717367757413771	737777757413771	Orphan or New	Not defined	11111111110001111111111101111111011111000010111011111110111111111111	12	11-13,25,33,39-42,44,48,56
PRJNA390471	SRR5709924	SAMN07236348	Thailand	L1	L1.3.2	66	0.9839	yes	no	777777777413731	755777777413531	777777777413731	48	EAI1-SOM	11111111111111111111111111111111111111000010111011111111111110111111	7	39-42,44,48,62
PRJNA390471	SRR5709937	SAMN07236437	Thailand	L1	L1.1.1.9	27	0.8162	yes	no	777767777012711	777777777413731	777777777413731	Orphan or New	Not defined	11111011010111111111111101111111111110000010010011111001111110011111	17	6,9,11,25,38-42,44-45,47-48,54-55,62-63
PRJNA390471	SRR5709941	SAMN07236433	Thailand	L1	L1.1.1.10	103	0.9815	yes	no	777777777413731	767377777413731	777777777413731	48	EAI1-SOM	11111111111111111111111111111111111111000010111011111111111100111111	8	39-42,44,48,61-62
PRJNA390471	SRR5709942	SAMN07236434	Thailand	L1	L1.1.1.1	120	0.9848	yes	no	777777777413771	777777377012171	777777777413771	236	EAI5	11110111111111111111111111111111111111000010111011111111111111111111	7	5,39-42,44,48
PRJNA390471	SRR5709944	SAMN07236428	Thailand	L1	L1.1.1.7	130	0.9901	yes	no	777777777413771	777775777413571	777777777413771	236	EAI5	11111111111111111111111111111111111111000010111011111111111111111111	6	39-42,44,48
PRJNA390471	SRR5709945	SAMN07236429	Thailand	L1	L1.2.2.2	24	0.7297	yes	yes	644000003413751	664000001413761	664000003413771	Orphan or New	Not defined	11101111101100110000000000000000000111000010011011111111100001011111	35	4,10,13-14,17-35,39-42,44-45,48,58-61,63
PRJNA390471	SRR5709946	SAMN07236430	Thailand	L1	L1.1.1.8	24	0.7149	yes	no	677772777403671	777777777413671	777777777413671	Orphan or New	Not defined	11100110111111111111111110101111111111000000111011110111111111111111	13	4-5,8,26,28,39-44,48,53
PRJNA390471	SRR5709955	SAMN07236422	Thailand	L1	L1.1.1.9	24	0.7338	yes	no	777774777413531	577755777413731	577775777413731	Orphan or New	Not defined	11111001111111111111111111001111111111000010111011101111111110111111	12	6-7,27-28,39-42,44,48,52,62
PRJNA390471	SRR5709957	SAMN07236424	Thailand	L1	L1.1.1.7	127	0.9859	yes	no	777777777013771	777677777013371	777777777013771	937	EAI5	11111111111111111111111111111111111110000010111011111111111111111111	7	38-42,44,48
PRJNA390471	SRR5709968	SAMN07236362	Thailand	L1	L1.1.3.2	76	0.9801	yes	no	777777657413771	777157657413771	777777657413771	Orphan or New	EAI6-BGD1	11111111111111111111111111111101011111000010111011111110111111111111	9	31,33,39-42,44,48,56
PRJNA390471	SRR5709975	SAMN07236462	Thailand	L1	L1.2.2.2	89	0.9909	yes	yes	674000003413771	674000003413771	674000003413771	89	EAI2-nonthaburi	11101111101111110000000000000000000111000010111011111111111111111111	27	4,10,17-35,39-42,44,48
PRJNA390471	SRR5709978	SAMN07236465	Thailand	L1	L1.2.2.2	49	0.9748	yes	yes	674000003413771	654000003413771	654000003413671	89	EAI2-nonthaburi	11101111101111110000000000000000000111000010111011111111111111111111	27	4,10,17-35,39-42,44,48
PRJNA390471	SRR5709979	SAMN07236441	Thailand	L1	L1.1.1.8	117	0.9891	yes	no	777777777413671	777777777413671	777777777413671	256	EAI5	11111111111111111111111111111111111111000010111011110111111111111111	7	39-42,44,48,53
PRJNA390471	SRR5709982	SAMN07236438	Thailand	L1	L1.1.1	23	0.7043	yes	no	754777774000011	757777774000071	747777774000071	Orphan or New	Not defined	11110111011101111001111111111111111000000000000000000000111110011111	28	5,9,13,18-19,36-56,62-63
PRJNA390471	SRR5709984	SAMN07236444	Thailand	L1	L1.1.1.9	26	0.8162	yes	no	737757777413631	737757777413631	737757777413631	Orphan or New	Not defined	01111111111011111111111011111111111111000010111010110000001110111111	17	1,12,24,39-42,44,48,50,53-58,62
PRJNA390471	SRR5709995	SAMN07236461	Thailand	L1	L1.2.2.1	24	0.7547	yes	yes	677377477403371	677777477413761	677777477413771	Orphan or New	Not defined	11101111100111111110111111111001111111000000011011011111111111111111	15	4,10-11,20,30-31,39-45,48,51
PRJNA390471	SRR5709997	SAMN07236457	Thailand	L1	L1.2.2.4	151	0.9946	yes	yes	677777477413771	673016477413471	677777477413771	19	EAI2-Manila	11101111101111111111111111111001111111000010111011111111111111111111	10	4,10,30-31,39-42,44,48
PRJNA390471	SRR5709998	SAMN07236456	Thailand	L1	L1.1.1.1	117	0.9799	yes	no	777777774413771	732776774413771	777777774413771	139	EAI4-VNM	11111111111111111111111111111111111001000010111011111111111111111111	8	36-37,39-42,44,48
PRJNA390471	SRR5709999	SAMN07236455	Thailand	L1	L1.1.1.9	103	0.9822	yes	no	777777777413631	777677777412631	777777777413631	947	EAI5	01111111111111111111111111111111111111000010111011110000001110111111	14	1,39-42,44,48,53-58,62
PRJNA390471	SRR5710001	SAMN07236453	Thailand	L1	L1.1.1.3	24	0.7312	yes	no	707774377412761	707774377413761	736774377413771	Orphan or New	Not defined	11110111011000111111111111000111111111000010110011111111110111101111	17	5,9,12-14,27-29,39-42,44,47-48,59,64
PRJNA390471	SRR5710002	SAMN07236452	Thailand	L1	L1.2.2.1	23	0.6861	yes	yes	637706077403471	637706477413771	237776477413771	Orphan or New	Not defined	11101111100011111111110001100001111111000000011001100110011111111111	24	4,10-12,23-25,28-31,39-45,48-49,52-53,56-57
PRJNA390471	SRR5710003	SAMN07236451	Thailand	L1	L1.1.1.9	24	0.735	yes	no	757540777413631	757752777413631	717772777413631	Orphan or New	Not defined	11111110010101111111011000001111111111000010111011110111011110111111	19	8-9,11,13,21,24-28,39-42,44,48,53,57,62
PRJNA390471	SRR5710004	SAMN07236450	Thailand	L1	L1.1.1.5	24	0.7337	yes	no	774063777013371	774167777413371	774177777413371	Orphan or New	Not defined	11111011111111110000001100111111111110000010011000011111111111111111	20	6,17-22,25-26,38-42,44-45,48-51
PRJNA390471	SRR5710005	SAMN07236449	Thailand	L1	L1.1.1.5	127	0.9856	yes	no	774177777413771	774177777413771	774177777413771	951	EAI5	11111111111111111000011111111111111111000010111011111111111111111111	10	18-21,39-42,44,48
PRJNA390471	SRR5710008	SAMN07236310	Thailand	L1	L1.1.1.9	22	0.6314	yes	no	777777777013531	777777777013331	777777777413731	Orphan or New	Not defined	11110011110111111111111111111111111110000010111011101111110110111011	14	5-6,11,38-42,44,48,52,59,62,66
PRJNA390471	SRR5710018	SAMN07236283	Thailand	L1	L1.1.1.8	58	0.9702	yes	no	777777777413671	777777777413671	777777777413671	256	EAI5	11111111111111111111111111111111111111000010111011110000000111111111	13	39-42,44,48,53-59
PRJEB7056	ERR718196	SAMEA2710689	Thailand	L1	L1.1.1.5	46	0.9547	yes	no	774177757413771	774177757413771	774177757413771	Orphan or New	EAI6-BGD1	11111111111111111000011111111111011111000010111011111111111111111111	11	18-21,33,39-42,44,48
PRJEB7056	ERR718197	SAMEA2710690	Thailand	L1	L1.1.1.7	35	0.9205	yes	no	777777777413771	777777777413771	777777777413771	236	EAI5	11111111111111111111111111111111111111000010111011111111111111111111	6	39-42,44,48
PRJEB7056	ERR718198	SAMEA2710691	Thailand	L1	L1.1.1.8	40	0.926	yes	no	777777777413660	777777777413660	777777777413660	Orphan or New	Not defined	11111111111111111111111111111111111111000010111011110111111111100011	10	39-42,44,48,53,64-66
PRJEB7056	ERR718201	SAMEA2710694	Thailand	L1	L1.1.1.8	32	0.8816	yes	no	777777777413671	777777777413671	777777777413671	256	EAI5	11111110011111111111111111111111111111000010111011110111111111111111	9	8-9,39-42,44,48,53
PRJEB7056	ERR718202	SAMEA2710695	Thailand	L1	L1.1.1.6	34	0.9115	yes	no	777777777413771	777777777413771	777777777413771	236	EAI5	11111111111111111111111111111111111111000010111011111111000011111111	10	39-42,44,48,57-60
PRJEB7056	ERR718209	SAMEA2710702	Thailand	L1	L1.1.1.9	34	0.8715	yes	no	777777777413730	777777777413730	777777777413730	1801	EAI1-SOM	11111111111111111111111111111111111111000010111011111111111110110111	8	39-42,44,48,62,65
PRJEB7056	ERR718210	SAMEA2710703	Thailand	L1	L1.2.2.2	40	0.938	yes	yes	674000003413771	674000003413771	674000003413771	89	EAI2-nonthaburi	11101111101111110000000000000000000111000010111011111111111111111111	27	4,10,17-35,39-42,44,48
PRJEB7056	ERR718217	SAMEA2710710	Thailand	L1	L1.1.1.8	41	0.9464	yes	no	777777777413671	777777777413671	777777777413671	256	EAI5	11111111111111111111111111111111111111000010111011110011111111111111	8	39-42,44,48,53-54
PRJEB7056	ERR718220	SAMEA2710713	Thailand	L1	L1.1.1.8	46	0.9574	yes	no	777777777413671	777777777413671	777777777413671	256	EAI5	11111111111111111111111111111111111111000010111011110111111111111111	7	39-42,44,48,53
PRJEB7056	ERR718222	SAMEA2710715	Thailand	L1	L1.1.1.1	38	0.9334	yes	no	777777774413771	777777774413771	777777774413771	139	EAI4-VNM	11111100011111111111111111111111111001000010111011111111110111111111	12	7-9,36-37,39-42,44,48,59
PRJEB7056	ERR718223	SAMEA2710716	Thailand	L1	L1.1.1.7	40	0.9507	yes	no	777777777413771	777777777413771	777777777413771	236	EAI5	11111111111111111111111111111111111111000010111011111111111111111111	6	39-42,44,48
PRJEB7056	ERR718227	SAMEA2710720	Thailand	L1	L1.1.1.8	43	0.9476	yes	no	777777777403671	777773753403671	777777777413671	1186	Unknown	11111111111111111111111111111111111111000000111011110111111111111111	8	39-44,48,53
PRJEB7056	ERR718229	SAMEA2710722	Thailand	L1	L1.1.1.7	39	0.9417	yes	no	703577777413771	703577777413771	703577777413771	Orphan or New	Not defined	11111000000000001111011111111111111111000010111011111111111111111111	18	6-16,21,39-42,44,48
PRJEB7056	ERR718231	SAMEA2710724	Thailand	L1	L1.2.2.2	46	0.9649	yes	yes	674000003413771	674000003413771	674004003413771	89	EAI2-nonthaburi	11101111101111110000000000000000000111000010111011111111111111111111	27	4,10,17-35,39-42,44,48
PRJEB7056	ERR718233	SAMEA2710726	Thailand	L1	L1.1.1.9	40	0.9399	yes	no	717777777413731	717777777413731	717777777413731	1316	EAI1-SOM	11111111110001111111111111111111111111000010111011111111111110111111	10	11-13,39-42,44,48,62
PRJEB7056	ERR718235	SAMEA2710728	Thailand	L1	L1.1.2.1	42	0.9495	yes	no	775777777413771	775777777413771	775777777413771	939	EAI5	11111111111111111011111111111111111111000010111011111111111111111111	7	18,39-42,44,48
PRJEB7056	ERR718236	SAMEA2710729	Thailand	L1	L1.1.2.1	40	0.9507	yes	no	775777777413771	775777777413771	775777777413771	939	EAI5	11111111111111111011111111111111111111000010111011111111111111111111	7	18,39-42,44,48
PRJEB7056	ERR718237	SAMEA2710730	Thailand	L1	L1.1.1.8	40	0.9426	yes	no	777777777413631	777777777413631	777777777413631	947	EAI5	11111111111111111111111111111111111111000010111011110111111110111111	8	39-42,44,48,53,62
PRJEB7056	ERR718239	SAMEA2710732	Thailand	L1	L1.2.2.2	47	0.9662	yes	yes	674000003413771	674000003413771	674000003413771	89	EAI2-nonthaburi	11101111101111110000000000000000000111000010111011111111111111111111	27	4,10,17-35,39-42,44,48
PRJEB7056	ERR718243	SAMEA2710736	Thailand	L1	L1.1.1.5	44	0.9597	yes	no	674177777413731	674177777413731	674177777413731	Orphan or New	Not defined	11101111111111111000011111111111111111000010111011111111110000111111	15	4,18-21,39-42,44,48,59-62
PRJEB7056	ERR718247	SAMEA2710740	Thailand	L1	L1.1.1.5	47	0.9567	yes	no	774177777413771	774177777413771	774177777413771	951	EAI5	11111111111111111000011111111111111111000010111011111111111111111111	10	18-21,39-42,44,48
PRJEB7056	ERR718257	SAMEA2710751	Thailand	L1	L1.2.2.2	44	0.9598	yes	yes	674000003413771	674000003413771	674000003413771	89	EAI2-nonthaburi	11101111101111110000000000000000000111000010111011111111111111111111	27	4,10,17-35,39-42,44,48
PRJEB7056	ERR718259	SAMEA2710753	Thailand	L1	L1.2.2.2	44	0.9571	yes	yes	674000003413771	674000003413771	674000003413771	89	EAI2-nonthaburi	11101111101111110000000000000000000111000010111011111111111111111111	27	4,10,17-35,39-42,44,48
PRJEB7056	ERR718260	SAMEA2710754	Thailand	L1	L1.2.2.2	48	0.9665	yes	yes	674000003413771	674000003413771	674000003413771	89	EAI2-nonthaburi	11101111101111110000000000000000000111000010111011111111111111111111	27	4,10,17-35,39-42,44,48
PRJEB7056	ERR718262	SAMEA2710756	Thailand	L1	L1.1.2.1	48	0.9621	yes	no	775777777413771	775777777413771	775777777413771	939	EAI5	11111111111111111011111111111111111111000010111011111111111111111111	7	18,39-42,44,48
PRJEB7056	ERR718263	SAMEA2710757	Thailand	L1	L1.2.2.2	41	0.9527	yes	yes	674000003413771	674000003413771	674000003413771	89	EAI2-nonthaburi	11101111101111110000000000000000000111000010111011111111111111111111	27	4,10,17-35,39-42,44,48
PRJEB7056	ERR718265	SAMEA2710759	Thailand	L1	L1.1.3.3	44	0.9538	yes	no	777777757413771	777777753413771	777777757413771	591	EAI6-BGD1	11111111111111111111111111111111011111000010111011111110111111111111	8	33,39-42,44,48,56
PRJEB7056	ERR718270	SAMEA2710764	Thailand	L1	L1.1.3.1	38	0.9415	yes	no	777777757413371	777777757413371	777777757413371	292	EAI6-BGD1	11111001111111111111111111111111011111000010111011011110011111111111	12	6-7,33,39-42,44,48,51,56-57
PRJEB7056	ERR718271	SAMEA2710765	Thailand	L1	L1.2.2.2	38	0.9398	yes	yes	674000003413771	674000003413771	674000003413771	89	EAI2-nonthaburi	11101111101111110000000000000000000111000010111011111111111111111111	27	4,10,17-35,39-42,44,48
PRJEB7056	ERR718278	SAMEA2710772	Thailand	L1	L1.1.1.6	35	0.8606	yes	no	777777777413771	777777777413771	777777777413771	236	EAI5	11111111111111111111111111111111111111000010111011111111000011111111	10	39-42,44,48,57-60
PRJEB7056	ERR718283	SAMEA2710777	Thailand	L1	L1.2.2.2	46	0.9621	yes	yes	674000003413771	674000003413771	674000003413771	89	EAI2-nonthaburi	11101111101111110000000000000000000111000010111011111111111111111111	27	4,10,17-35,39-42,44,48
PRJEB7056	ERR718285	SAMEA2710779	Thailand	L1	L1.1.1.7	42	0.9483	yes	no	777777777013771	777777777013771	777777777013771	937	EAI5	11111111111111111111111111111111111110000010111011111111111111111111	7	38-42,44,48
PRJEB7056	ERR718286	SAMEA2710780	Thailand	L1	L1.1.1.7	41	0.9463	yes	no	777777760000071	777777760000071	777777760000071	1274	Unknown	11111111111111111111111111111111100000000000000000000011111111111111	21	34-54
PRJEB7056	ERR718287	SAMEA2710781	Thailand	L1	L1.1.1.1	38	0.93	yes	no	777777774413771	777777774413771	777777774413771	139	EAI4-VNM	11111111111111111111111111111111111001000010111011111111111111111111	8	36-37,39-42,44,48
PRJEB7056	ERR718288	SAMEA2710782	Thailand	L1	L1.1.2.1	40	0.9424	yes	no	775777777413471	775777777413471	775777777413471	Orphan or New	Not defined	11111111111111111011111111111111111111000010111011100110011111111111	11	18,39-42,44,48,52-53,56-57
PRJEB7056	ERR718289	SAMEA2710783	Thailand	L1	L1.1.3.1	40	0.9495	yes	no	777777757413371	777777757413371	777777757413371	292	EAI6-BGD1	11111001111111111111111111111111011111000010111011011110011111111111	12	6-7,33,39-42,44,48,51,56-57
PRJEB7056	ERR718292	SAMEA2710786	Thailand	L1	L1.1.1.1	40	0.9381	yes	no	777777777413771	777777777413771	777777777413771	236	EAI5	11111111111111111111111111111111111111000010111011111111111111111111	6	39-42,44,48
PRJEB7056	ERR718295	SAMEA2710789	Thailand	L1	L1.1.1.8	38	0.9379	yes	no	777777777413671	777777777413671	777777777413671	256	EAI5	11111111111111111111111111111111111111000010111011110111111111111111	7	39-42,44,48,53
PRJEB7056	ERR718301	SAMEA2710795	Thailand	L1	L1.1.1	51	0.9564	yes	no	777777774000071	777777774000071	777777774000071	944	Unknown	11111111111111111111111111111111111000000000000000000000111111111111	21	36-56
PRJEB7056	ERR718306	SAMEA2710800	Thailand	L1	L1.2.2.2	41	0.9488	yes	yes	674000003413771	674000003413771	674000003413771	89	EAI2-nonthaburi	11101111101111110000000000000000000111000010111011111111111111111111	27	4,10,17-35,39-42,44,48
PRJEB7056	ERR718307	SAMEA2710801	Thailand	L1	L1.1.1.5	45	0.9528	yes	no	774177777413731	774177777413731	774177777413731	493	EAI1-SOM	11111111111111111000011111111111111111000010111011111111110000111111	14	18-21,39-42,44,48,59-62
PRJEB7056	ERR718310	SAMEA2710804	Thailand	L1	L1.1.1.8	39	0.9382	yes	no	777777777413671	777777777413671	777777777413771	256	EAI5	11111111111111111111111111111111111111000010111011110111111111111111	7	39-42,44,48,53
PRJEB7056	ERR718315	SAMEA2710810	Thailand	L1	L1.1.1.2	44	0.9519	yes	no	777777777413771	777777777413771	777777777413771	236	EAI5	11111111111111111111111111111111111111000010111011111111011111111111	7	39-42,44,48,57
PRJEB7056	ERR718318	SAMEA2710813	Thailand	L1	L1.1.1.2	37	0.9318	yes	no	777777777413731	777777777413731	777777777413731	48	EAI1-SOM	11110011111111111111111111111111111111000010111011111101111110111111	10	5-6,39-42,44,48,55,62
PRJEB7056	ERR718322	SAMEA2710817	Thailand	L1	L1.1.1.7	42	0.9469	yes	no	777777760000071	777777760000071	777777760000071	1274	Unknown	11111111111111111111111111111111100000000000000000000011111111111111	21	34-54
PRJEB7056	ERR718323	SAMEA2710818	Thailand	L1	L1.2.2.2	42	0.9556	yes	yes	674000003413771	674000003413771	674000003413771	89	EAI2-nonthaburi	11101111101111110000000000000000000111000010111011111111111111111111	27	4,10,17-35,39-42,44,48
PRJEB7056	ERR718326	SAMEA2710821	Thailand	L1	L1.2.2.2	38	0.9453	yes	yes	674000003413771	674000003413771	674000003413771	89	EAI2-nonthaburi	11101111101111110000000000000000000111000010111011111111111111111111	27	4,10,17-35,39-42,44,48
PRJEB7056	ERR718327	SAMEA2710822	Thailand	L1	L1.1.3.1	42	0.9514	yes	no	777777757413371	777777757413371	777777757413371	292	EAI6-BGD1	11111001111111111111111111111111011111000010111011011110011111111111	12	6-7,33,39-42,44,48,51,56-57
PRJEB7056	ERR718328	SAMEA2710823	Thailand	L1	L1.2.2.2	40	0.9497	yes	yes	674000003413771	674000003413771	674000003413771	89	EAI2-nonthaburi	11101111101111110000000000000000000111000010111011111111111111111111	27	4,10,17-35,39-42,44,48
PRJEB7056	ERR718329	SAMEA2710824	Thailand	L1	L1.1.3.1	42	0.9568	yes	no	777777757413371	777777757413371	777777757413371	292	EAI6-BGD1	11111001111111111111111111111111011111000010111011011110011111111111	12	6-7,33,39-42,44,48,51,56-57
PRJEB7056	ERR718331	SAMEA2710826	Thailand	L1	L1.1.1.8	46	0.9578	yes	no	777777777413671	777777777413671	777777777413671	256	EAI5	11111111111111111111111111111111111111000010111011110111111111111111	7	39-42,44,48,53
PRJEB7056	ERR718333	SAMEA2710828	Thailand	L1	L1.2.2.2	39	0.9484	yes	yes	674000003413771	674000003413771	674000003413771	89	EAI2-nonthaburi	11101111101111110000000000000000000111000010111011111111111111111111	27	4,10,17-35,39-42,44,48
PRJEB7056	ERR718334	SAMEA2710829	Thailand	L1	L1.1.1.8	39	0.9353	yes	no	777777777413671	777777777413671	777777777413671	256	EAI5	11111111111111111111111111111111111111000010111011110111111111111111	7	39-42,44,48,53
PRJEB7056	ERR718336	SAMEA2710831	Thailand	L1	L1.1.1.1	43	0.9493	yes	no	777737777413771	777737777413771	777737777413771	618	EAI5	11111111111111111111110111111111111111000010111011111111111111111111	7	23,39-42,44,48
PRJEB7056	ERR718340	SAMEA2710835	Thailand	L1	L1.1.1.8	44	0.9547	yes	no	777777777413671	777777777413671	777777777413671	256	EAI5	11111111111111111111111111111111111111000010111011110111111111111111	7	39-42,44,48,53
PRJEB7056	ERR718341	SAMEA2710836	Thailand	L1	L1.1.1.2	46	0.9537	yes	no	000000000000000	000000000000000	000000000000000	2669	ATYPIC	00000000000000000000000000000000000000000000000000000000000000000000	68	1-68
PRJEB7056	ERR718343	SAMEA2710838	Thailand	L1	L1.1.3.2	48	0.9609	yes	no	777777757413771	777777757413771	777777757413771	591	EAI6-BGD1	11111111111111111111111111111111011111000010111011111110111111111111	8	33,39-42,44,48,56
PRJEB7056	ERR718344	SAMEA2710839	Thailand	L1	L1.1.1.8	43	0.9511	yes	no	777777777413671	777777777413671	777777777413671	256	EAI5	11111111111111111111111111111111111111000010111011110111111111111111	7	39-42,44,48,53
PRJEB7056	ERR718346	SAMEA2710841	Thailand	L1	L1.1.1.8	43	0.9508	yes	no	737777777413671	737777777413671	737777777413671	Orphan or New	Not defined	11111111110011111111111111111111111111000010111011110111111111111111	9	11-12,39-42,44,48,53
PRJEB7056	ERR718348	SAMEA2710843	Thailand	L1	L1.2.2.1	46	0.9587	yes	yes	677777477413771	677777477413771	677777477413771	19	EAI2-Manila	11101111101111111111111111111001111111000010111011111111111111111111	10	4,10,30-31,39-42,44,48
PRJEB7056	ERR718353	SAMEA2710848	Thailand	L1	L1.1.1	53	0.9649	yes	no	773637777413771	773637777413771	773637777413771	Orphan or New	Not defined	11111111111111011111100111111111111111000010111011111111111111111111	9	15,22-23,39-42,44,48
PRJEB7056	ERR718354	SAMEA2710849	Thailand	L1	L1.3.2	52	0.9666	yes	no	776177775413731	776177775413731	776177775413731	Orphan or New	EAI1-SOM	11111111111111111100011111111111111011000010111011111111111110111111	11	19-21,36,39-42,44,48,62
PRJEB7056	ERR718356	SAMEA2710851	Thailand	L1	L1.1.1.9	44	0.9482	yes	no	777776777413731	777776777413731	777776777413731	735	EAI1-SOM	11111111111111111111111111101111111111000010111011111111111110111111	8	28,39-42,44,48,62
PRJEB7056	ERR718358	SAMEA2710853	Thailand	L1	L1.1.1.8	44	0.9531	yes	no	777777777413671	777777777413671	777777777413671	256	EAI5	11111111111111111111111111111111111111000010111011110111111111111111	7	39-42,44,48,53
PRJEB7056	ERR718360	SAMEA2710855	Thailand	L1	L1.1.1.9	49	0.9594	yes	no	777777777413731	777777777413731	777777777413731	48	EAI1-SOM	11111111111111111111111111111111111111000010111011111111111110111111	7	39-42,44,48,62
PRJEB7056	ERR718362	SAMEA2710857	Thailand	L1	L1.2.2.2	49	0.9688	yes	yes	674000003413771	674000003413771	674000003413771	89	EAI2-nonthaburi	11101111101111110000000000000000000111000010111011111111111111111111	27	4,10,17-35,39-42,44,48
PRJEB7056	ERR718363	SAMEA2710858	Thailand	L1	L1.2.2.2	50	0.9667	yes	yes	674000003413771	674000003413771	674000003413771	89	EAI2-nonthaburi	11101111101111110000000000000000000111000010111011111111111111111111	27	4,10,17-35,39-42,44,48
PRJEB7056	ERR718366	SAMEA2710861	Thailand	L1	L1.1.1.8	43	0.9505	yes	no	777770777413671	777770777413671	777770777413671	Orphan or New	Not defined	11111111111111111111111110001111111111000010111011110111111111111111	10	26-28,39-42,44,48,53
PRJEB7056	ERR718367	SAMEA2710862	Thailand	L1	L1.2.2.2	51	0.9664	yes	yes	674000003413771	674000003413771	674000003413771	89	EAI2-nonthaburi	11101111101111110000000000000000000111000010111011111111111111111111	27	4,10,17-35,39-42,44,48
PRJEB7056	ERR718370	SAMEA2710866	Thailand	L1	L1.1.3.2	52	0.9653	yes	no	777777757413771	777777757413771	777777757413771	591	EAI6-BGD1	11111111111111111111111111111111011111000010111011111110111111111111	8	33,39-42,44,48,56
PRJEB7056	ERR718371	SAMEA2710867	Thailand	L1	L1.1.1.7	44	0.9521	yes	no	777777760000000	777777760000000	777777760000000	786	Unknown	11111111111111111111111111111111100000000000000000000011111110000011	26	34-54,62-66
PRJEB7056	ERR718374	SAMEA2710870	Thailand	L1	L1.1.2.1	45	0.9562	yes	no	775777777413471	775777777413471	775777777413471	Orphan or New	Not defined	11111111111111111011111111111111111111000010111011100110011111111111	11	18,39-42,44,48,52-53,56-57
PRJEB7056	ERR718375	SAMEA2710871	Thailand	L1	L1.1.1.5	42	0.955	yes	no	774177777413771	774177777413771	774177777413771	951	EAI5	11111111111111111000011111111111111111000010111011111111111111111111	10	18-21,39-42,44,48
PRJEB7056	ERR718376	SAMEA2710872	Thailand	L1	L1.2.2.2	49	0.9678	yes	yes	674000003413771	674000003413771	674000003413771	89	EAI2-nonthaburi	11101111101111110000000000000000000111000010111011111111111111111111	27	4,10,17-35,39-42,44,48
PRJEB7056	ERR718380	SAMEA2710877	Thailand	L1	L1.2.2.2	40	0.9494	yes	yes	674000003413771	674000003413771	674000003413771	89	EAI2-nonthaburi	11101111101111110000000000000000000111000010111011111111111111111111	27	4,10,17-35,39-42,44,48
PRJEB7056	ERR718381	SAMEA2710878	Thailand	L1	L1.1.1.9	42	0.9458	yes	no	777777777413731	777777777413731	777777777413731	48	EAI1-SOM	11111111111111111111111111111111111111000010111011111111111110111111	7	39-42,44,48,62
PRJEB7056	ERR718382	SAMEA2710879	Thailand	L1	L1.1.3.1	38	0.938	yes	no	777777757413371	777777757413371	777777757413371	292	EAI6-BGD1	11111001001111111111111111111111011111000010111011011110011111111111	14	6-7,9-10,33,39-42,44,48,51,56-57
PRJEB7056	ERR718386	SAMEA2710883	Thailand	L1	L1.1.1.8	46	0.9545	yes	no	777777777413671	777777777413671	777777777413671	256	EAI5	11111111111111111111111111111111111111000010111011110111111111111111	7	39-42,44,48,53
PRJEB7056	ERR718387	SAMEA2710884	Thailand	L1	L1.2.2.2	41	0.9502	yes	yes	674000003413771	674000003413771	674000003413771	89	EAI2-nonthaburi	11101111101111110000000000000000000111000010111011111111111111111111	27	4,10,17-35,39-42,44,48
PRJEB7056	ERR718388	SAMEA2710885	Thailand	L1	L1.1.3.1	38	0.9412	yes	no	777777750403371	777777750403371	777777750403371	Orphan or New	Unknown	11111001111111111111111111111111010001000000111011011110011111111111	16	6-7,33,35-37,39-44,48,51,56-57
PRJEB7056	ERR718389	SAMEA2710886	Thailand	L1	L1.1.1.6	44	0.9526	yes	no	777777777413771	777777777413771	777777777413771	236	EAI5	11111111111111111111111111111111111111000010111011111111000011111111	10	39-42,44,48,57-60
PRJEB7056	ERR718390	SAMEA2710887	Thailand	L1	L1.1.1.7	44	0.9523	yes	no	777777777413771	777777777413771	777777777413771	236	EAI5	11111111111111111111111111111111111111000010111011111111111111111111	6	39-42,44,48
PRJEB7056	ERR718394	SAMEA2710891	Thailand	L1	L1.2.2.1	47	0.9585	yes	yes	677777477413701	677777477413701	677777477413701	483	EAI2-Manila	11101111101111111111111111111001111111000010111011111111111110001111	13	4,10,30-31,39-42,44,48,62-64
PRJEB7056	ERR718395	SAMEA2710892	Thailand	L1	L1.1.1.8	43	0.9495	yes	no	777777777413671	777777777413671	777777777413671	256	EAI5	11111111111111111111111111111111111111000010111011110111111111111111	7	39-42,44,48,53
PRJEB7056	ERR718397	SAMEA2710894	Thailand	L1	L1.1.1.8	41	0.9523	yes	no	777777777413671	777777777413671	777777777413671	256	EAI5	11111111111111111111111111111111111111000010111011110111111111111111	7	39-42,44,48,53
PRJEB7056	ERR718398	SAMEA2710895	Thailand	L1	L1.1.1.5	45	0.9573	yes	no	574177777413731	574177777413731	574177777413731	Orphan or New	Not defined	11011110111111111000011111111111111111000010111011111111110000111111	16	3,8,18-21,39-42,44,48,59-62
PRJEB7056	ERR718402	SAMEA2710899	Thailand	L1	L1.1.1.9	47	0.9546	yes	no	677777777413731	677777777413731	677777777413731	529	EAI1-SOM	11101111111111111111111111111111111111000010111011111111111110111111	8	4,39-42,44,48,62
PRJEB7056	ERR718404	SAMEA2710901	Thailand	L1	L1.1.3.3	39	0.9445	yes	no	777701757413771	777701753413771	777701757413771	Orphan or New	Not defined	11111111111111111111110000011111011111000010111011111110111111111111	13	23-27,33,39-42,44,48,56
PRJEB7056	ERR718406	SAMEA2710903	Thailand	L1	L1.2.2.2	43	0.9611	yes	yes	674000003413771	674000003413771	674400203413771	89	EAI2-nonthaburi	11101111101111110000000000000000000111000010111011111111111111111111	27	4,10,17-35,39-42,44,48
PRJEB7056	ERR718408	SAMEA2710905	Thailand	L1	L1.1.1.2	46	0.9563	yes	no	777737777413731	777737777413731	777737777413731	349	EAI1-SOM	11110010111111111111110111111111111111000010111011111110000000111111	17	5-6,8,23,39-42,44,48,56-62
PRJEB7056	ERR718410	SAMEA2710907	Thailand	L1	L1.1.1.8	45	0.9557	yes	no	757777777413671	757777777413671	757777777413671	Orphan or New	EAI5	11111111111101111111111111111111111111000010111011110111111111111111	8	13,39-42,44,48,53
PRJEB7056	ERR718418	SAMEA2710915	Thailand	L1	L1.1.1.7	47	0.9563	yes	no	777777637413771	777777637413771	777777637413771	Orphan or New	EAI5	11111111111111111111111111111100111111000010111011111111111111111111	8	31-32,39-42,44,48
PRJEB7056	ERR718419	SAMEA2710916	Thailand	L1	L1.2.2.2	45	0.9614	yes	yes	674000003413771	674000003413771	674000003413771	89	EAI2-nonthaburi	11101111101111110000000000000000000111000010111011111111111111111111	27	4,10,17-35,39-42,44,48
PRJEB7056	ERR718421	SAMEA2710918	Thailand	L1	L1.1.1.7	43	0.9473	yes	no	777777777413771	777777777413771	777777777413771	236	EAI5	11111111111111111111111111111111111111000010111011111111111111111111	6	39-42,44,48
PRJEB7056	ERR718422	SAMEA2710920	Thailand	L1	L1.1.2.1	45	0.9556	yes	no	775777777413771	775777777413771	775777777613771	939	EAI5	11111111111111111011111111111111111111000010111011111000000001111111	15	18,39-42,44,48,54-61
PRJEB7056	ERR718424	SAMEA2710922	Thailand	L1	L1.2.2.2	44	0.9635	yes	yes	674000003413771	674000003413771	674000003413771	89	EAI2-nonthaburi	11101111101111110000000000000000000111000010111011111111111111111111	27	4,10,17-35,39-42,44,48
PRJEB7056	ERR718428	SAMEA2710926	Thailand	L1	L1.2.2.2	46	0.9596	yes	yes	674000003413771	674000003413771	674000003413771	89	EAI2-nonthaburi	11101111101111110000000000000000000111000010111011111111111111111111	27	4,10,17-35,39-42,44,48
PRJEB7056	ERR718433	SAMEA2710931	Thailand	L1	L1.1.1.6	46	0.959	yes	no	777777777413771	777777777413771	777777777413771	236	EAI5	11111111111111111111111111111111111111000010111011111111000011111111	10	39-42,44,48,57-60
PRJEB7056	ERR718436	SAMEA2710934	Thailand	L1	L1.1.2.2	46	0.9543	yes	no	475777777413071	475777777413071	475777777413071	1680	EAI3-IND	11001111111111111011111111111111111111000010111010000111111111111111	13	3-4,18,39-42,44,48,50-53
PRJEB7056	ERR718437	SAMEA2710935	Thailand	L1	L1.2.2.2	48	0.9638	yes	yes	674000003413771	674000003413771	674000003413771	89	EAI2-nonthaburi	11101111101111110000000000000000000111000010111011111111111111111111	27	4,10,17-35,39-42,44,48
PRJEB7056	ERR718438	SAMEA2710937	Thailand	L1	L1.2.2.2	51	0.968	yes	yes	674000003413771	674000003413771	674000003413771	89	EAI2-nonthaburi	11101111101111110000000000000000000111000010111011111111111111111111	27	4,10,17-35,39-42,44,48
PRJEB7056	ERR718439	SAMEA2710938	Thailand	L1	L1.1.1.2	52	0.9589	yes	no	777777777413771	777777777413771	777777777413771	236	EAI5	11111111111111111111111111111111111111000010111011111111111111111111	6	39-42,44,48
PRJEB7056	ERR718441	SAMEA2710940	Thailand	L1	L1.1.1.1	45	0.9552	yes	no	777777777413771	777777777413771	777777777413771	236	EAI5	11111111111111111111111111111111111111000010111011111111111111111111	6	39-42,44,48
PRJEB7056	ERR718445	SAMEA2710944	Thailand	L1	L1.1.1.7	47	0.9577	yes	no	777777760000071	777777760000071	777777760000071	1274	Unknown	11111000001111111111111111111111100000000000000000000011111111111111	26	6-10,34-54
PRJEB7056	ERR718447	SAMEA2710946	Thailand	L1	L1.1.1.7	46	0.9569	yes	no	776377777413771	776377777413771	776377777413771	Orphan or New	Not defined	11111111111111111100111111111111111111000010111011111111111111111111	8	19-20,39-42,44,48
PRJEB7056	ERR718448	SAMEA2710947	Thailand	L1	L1.2.2.2	47	0.9625	yes	yes	674000003413771	674000003413771	674000003413771	89	EAI2-nonthaburi	11101111101111110000000000000000000111000010111011111111111111111111	27	4,10,17-35,39-42,44,48
PRJEB7056	ERR718449	SAMEA2710948	Thailand	L1	L1.1.1.1	42	0.9478	yes	no	777777777413771	777777777413771	777777777413771	236	EAI5	11111111111111111111111111111111111111000010111011111111111111111111	6	39-42,44,48
PRJEB7056	ERR718451	SAMEA2710950	Thailand	L1	L1.1.1.5	51	0.9591	yes	no	774177777413771	774177777413771	774177777413771	951	EAI5	11111111111111111000011111111111111111000010111011111111111111111111	10	18-21,39-42,44,48
PRJEB7056	ERR718452	SAMEA2710951	Thailand	L1	L1.2.2.2	46	0.9666	yes	yes	674000002000071	674000002000071	674000002000071	Orphan or New	AFRI	11101111101111110000000000000000000100000000000000000000001111111111	43	4,10,17-35,37-58
PRJEB7056	ERR718458	SAMEA2710958	Thailand	L1	L1.1.3.3	46	0.9614	yes	no	777777757413771	777777753413771	777777757413771	591	EAI6-BGD1	11111111111111111111111111111111011111000010111011111100000001111111	14	33,39-42,44,48,55-61
PRJEB7056	ERR718461	SAMEA2710961	Thailand	L1	L1.2.2.2	48	0.9701	yes	yes	674000003413771	674000003413771	674000003413771	89	EAI2-nonthaburi	11101111101111110000000000000000000111000010111011111111111111111111	27	4,10,17-35,39-42,44,48
PRJEB7056	ERR718463	SAMEA2710963	Thailand	L1	L1.1.1.9	52	0.9602	yes	no	777777777413631	777777777413631	777777777413631	947	EAI5	11111111111111111111111111111111111111000010111011110100000110111111	13	39-42,44,48,53,55-59,62
PRJEB7056	ERR718466	SAMEA2710966	Thailand	L1	L1.2.2.3	52	0.9751	yes	yes	477777477413771	477777477413771	477777477413771	413	EAI5	11001111101111111111111111111001111111000010111011111111111111111111	11	3-4,10,30-31,39-42,44,48
PRJEB7056	ERR718467	SAMEA2710967	Thailand	L1	L1.1.1.5	55	0.9668	yes	no	774177777413731	774177777413731	774177777413731	493	EAI1-SOM	11111111111111111000011111111111111111000010111011111111110000111111	14	18-21,39-42,44,48,59-62
PRJEB7056	ERR718471	SAMEA2710971	Thailand	L1	L1.2.2.1	40	0.9568	yes	yes	677777477413771	677777477413771	677777477413771	19	EAI2-Manila	11101111101111111111111111111001111111000010111011111111111111111111	10	4,10,30-31,39-42,44,48
PRJEB7056	ERR718472	SAMEA2710972	Thailand	L1	L1.2.2.2	45	0.9678	yes	yes	674000003413771	674000003413771	674000003413771	89	EAI2-nonthaburi	11101111101111110000000000000000000111000010111011111111111111111111	27	4,10,17-35,39-42,44,48
PRJEB7056	ERR718473	SAMEA2710973	Thailand	L1	L1.2.2.2	40	0.9558	yes	yes	674000003413771	674000003413771	674060003413771	89	EAI2-nonthaburi	11101111101111110000000000000000000111000010111011111111111111111111	27	4,10,17-35,39-42,44,48
PRJEB7056	ERR718481	SAMEA2710981	Thailand	L1	L1.1.2.2	42	0.9542	yes	no	477777777413071	477777777413071	477777777413071	11	EAI3-IND	11001111111111111111111111111111111111000010111010000111111111111111	12	3-4,39-42,44,48,50-53
PRJEB7056	ERR718485	SAMEA2710985	Thailand	L1	L1.1.1	45	0.9482	yes	no	737777777413771	737777777413771	737777777413771	204	EAI5	11111111100011111111111111111111111111000010111011111111111111111111	9	10-12,39-42,44,48
PRJEB7056	ERR718487	SAMEA2710987	Thailand	L1	L1.1.1.7	48	0.9584	yes	no	777777760000071	777777760000071	777777760000071	1274	Unknown	11111111111111111111111111111111100000000000000000000011111111111111	21	34-54
PRJEB7056	ERR718489	SAMEA2710989	Thailand	L1	L1.3.2	43	0.9584	yes	no	777777777411631	777777777411631	777777777411631	Orphan or New	Not defined	11111111111111111111111111111111111111000010101011110111111110111111	9	39-42,44,46,48,53,62
PRJEB7056	ERR718491	SAMEA2710991	Thailand	L1	L1.1.1.8	46	0.9545	yes	no	777777777413671	777777777413671	777777777413671	256	EAI5	11111111111111111111111111111111111111000010111011110111111111111111	7	39-42,44,48,53
PRJEB7056	ERR718494	SAMEA2710994	Thailand	L1	L1.1.3.3	49	0.9673	yes	no	777777757413771	777777753413771	777777757413771	591	EAI6-BGD1	11111111111111111111111111111111011111000010111011111110111111111111	8	33,39-42,44,48,56
PRJEB7056	ERR718495	SAMEA2710995	Thailand	L1	L1.1.1.10	48	0.9585	yes	no	777777777413731	777777777413731	777777777413731	48	EAI1-SOM	11111111111111111111111111111111111111000010111011111111111100111111	8	39-42,44,48,61-62
PRJEB7056	ERR718497	SAMEA2710997	Thailand	L1	L1.1.2.1	39	0.8977	yes	no	775777777413771	775777777413771	775777777413771	939	EAI5	11111111111111111011111111111111111111000010111011111111111111111111	7	18,39-42,44,48
PRJEB7056	ERR718501	SAMEA2711001	Thailand	L1	L1.1.1.8	40	0.9505	yes	no	777777777413671	777777777413671	777777777413671	256	EAI5	11111111111111111111111111111111111111000010111011110111111111111111	7	39-42,44,48,53
PRJEB7056	ERR718502	SAMEA2711002	Thailand	L1	L1.3.2	51	0.9657	yes	no	777777777413711	777777777413711	777777777413711	517	EAI5	11111111111111111111111111111111111111000010111011111111100110011111	10	39-42,44,48,58-59,62-63
PRJEB7056	ERR718512	SAMEA2711012	Thailand	L1	L1.1.1.8	40	0.9478	yes	no	777777777413671	777777777413671	777777777413671	256	EAI5	11111111111111111111111111111111111111000010111011110111111111111111	7	39-42,44,48,53
PRJEB7056	ERR718514	SAMEA2711014	Thailand	L1	L1.1.1.8	42	0.9522	yes	no	777777777413671	777777777413671	777777777413671	256	EAI5	11111111111111111111111111111111111111000010111011110111111111111111	7	39-42,44,48,53
PRJEB7056	ERR718520	SAMEA2711020	Thailand	L1	L1.1.1.2	45	0.9633	yes	no	777777777413771	777777777413771	777777777413771	236	EAI5	11111101111111111111111111111111111111000010111011111111111111111111	7	7,39-42,44,48
PRJEB7056	ERR718522	SAMEA2711022	Thailand	L1	L1.1.1.8	43	0.9516	yes	no	777777777413660	777777777413660	777777777413660	Orphan or New	Not defined	11111111111111111111111111111111111111000010111011110111111111100011	10	39-42,44,48,53,64-66
PRJEB7056	ERR718523	SAMEA2711023	Thailand	L1	L1.1.1.9	42	0.9569	yes	no	777777777413731	777777777413731	777777777413731	48	EAI1-SOM	11111111111111111111111111111111111111000010111011111111111110111111	7	39-42,44,48,62
PRJEB7056	ERR718527	SAMEA2711027	Thailand	L1	L1.1.3.1	45	0.9605	yes	no	777777757413371	777777757413371	777777757413371	292	EAI6-BGD1	11111001111111111111111111111111011111000010111011011110011111111111	12	6-7,33,39-42,44,48,51,56-57
PRJEB7056	ERR718529	SAMEA2711029	Thailand	L1	L1.1.1.8	39	0.9493	yes	no	777777777413671	777777777413671	777777777413671	256	EAI5	11111111111111111111111111111111111111000010111011110111111111111111	7	39-42,44,48,53
PRJEB7056	ERR718531	SAMEA2711031	Thailand	L1	L1.1.1.8	41	0.8986	yes	no	777777777413671	777777777413671	777777777413671	256	EAI5	11111111111111111111111111111111111111000010111011110111111111111111	7	39-42,44,48,53
PRJEB7056	ERR718533	SAMEA2711033	Thailand	L1	L1.2.2.2	41	0.9558	yes	yes	674000003413771	674000003413771	674000003413771	89	EAI2-nonthaburi	11101111101111110000000000000000000111000010111011111111111111111111	27	4,10,17-35,39-42,44,48
PRJEB7056	ERR718534	SAMEA2711034	Thailand	L1	L1.2.2.2	50	0.9671	yes	yes	674000003413771	674000003413771	674000003413771	89	EAI2-nonthaburi	11101111101111110000000000000000000111000010111011111111111111111111	27	4,10,17-35,39-42,44,48
PRJEB7056	ERR718536	SAMEA2711036	Thailand	L1	L1.1.1.5	43	0.9539	yes	no	774177777413731	774177777413731	774177777413731	493	EAI1-SOM	11111111111111111000011111111111111111000010111011111111110000111111	14	18-21,39-42,44,48,59-62
PRJEB7056	ERR718538	SAMEA2711038	Thailand	L1	L1.1.1.6	41	0.9565	yes	no	777777777413771	777777777413771	777777777413771	236	EAI5	11111111111111111111111111111111111111000010111011111111000011111111	10	39-42,44,48,57-60
PRJEB7056	ERR718539	SAMEA2711039	Thailand	L1	L1.1.1.2	45	0.9605	yes	no	000000000000000	000000000000000	000000000000000	2669	ATYPIC	00000000000000000000000000000000000000000000000000000000000000000000	68	1-68
PRJEB7056	ERR718542	SAMEA2711042	Thailand	L1	L1.2.2.2	51	0.9753	yes	yes	674000003413771	674000003413771	674000003413771	89	EAI2-nonthaburi	11101111101111110000000000000000000111000010111011111111111111111111	27	4,10,17-35,39-42,44,48
PRJEB7056	ERR718543	SAMEA2711043	Thailand	L1	L1.2.2.2	41	0.956	yes	yes	674000003413771	674000003413771	674000003413771	89	EAI2-nonthaburi	11101111101111110000000000000000000111000010111011111111111111111111	27	4,10,17-35,39-42,44,48
PRJEB7056	ERR718544	SAMEA2711044	Thailand	L1	L1.1.3.1	44	0.957	yes	no	777577757413371	777577757413371	777577757413371	Orphan or New	Not defined	11111001111111111111011111111111011111000010111011011110011111111111	13	6-7,21,33,39-42,44,48,51,56-57
PRJEB7056	ERR718547	SAMEA2711047	Thailand	L1	L1.1.1.5	45	0.9545	yes	no	774177777413731	774177777413731	774177777413731	493	EAI1-SOM	11111111111111111000011111111111111111000010111011111111110000111111	14	18-21,39-42,44,48,59-62
PRJEB7056	ERR718549	SAMEA2711049	Thailand	L1	L1.1.1.6	43	0.9531	yes	no	777777777413771	777777777413771	777777777413771	236	EAI5	11111111111111111111111111111111111111000010111011111111000011111111	10	39-42,44,48,57-60
PRJEB7056	ERR718550	SAMEA2711050	Thailand	L1	L1.1.3.3	49	0.9671	yes	no	777777757413771	777777753413771	777777757413771	591	EAI6-BGD1	11111111111111111111111111111111011111000010111011111110111111111111	8	33,39-42,44,48,56
PRJEB7056	ERR718552	SAMEA2711052	Thailand	L1	L1.1.1.8	42	0.9525	yes	no	777777777413671	777777777413671	777777777413671	256	EAI5	11111111111111111111111111111111111111000010111011110111111111111111	7	39-42,44,48,53
PRJEB7056	ERR718553	SAMEA2711053	Thailand	L1	L1.1.1.8	44	0.955	yes	no	777777777413631	777777777413631	777777777413631	947	EAI5	11111111111111111111111111111111111111000010111011110111111110111111	8	39-42,44,48,53,62
PRJEB7056	ERR718554	SAMEA2711054	Thailand	L1	L1.3.2	44	0.9642	yes	no	777777775413731	777777775413731	777777775413731	1313	EAI1-SOM	11111111111111111111111111111111111011000010111011111111111110111111	8	36,39-42,44,48,62
PRJEB7056	ERR718555	SAMEA2711055	Thailand	L1	L1.1.1.9	43	0.9544	yes	no	777777777413631	777777777413631	777777777413631	947	EAI5	01111111111111111111111111111111111111000010111011110000001110111111	14	1,39-42,44,48,53-58,62
PRJEB7056	ERR718556	SAMEA2711056	Thailand	L1	L1.1.2.1	42	0.9557	yes	no	775777777403171	775777777403171	775777777403171	Orphan or New	Not defined	11111111111111111011111111111111111111000000011010001111111111111111	12	18,39-45,48,50-52
PRJEB7056	ERR718558	SAMEA2711058	Thailand	L1	L1.1.1.8	51	0.9671	yes	no	777777777413671	777777777413671	777777777413671	256	EAI5	11111111111111111111111111111111111111000010111011110111111111111111	7	39-42,44,48,53
PRJEB7056	ERR718562	SAMEA2711062	Thailand	L1	L1.1.3.2	49	0.9637	yes	no	777777757413771	777777757413771	777777757413771	591	EAI6-BGD1	11111111111111111111111111111111011111000010111011111110111111111111	8	33,39-42,44,48,56
PRJEB7056	ERR751653	SAMEA2783075	Thailand	L1	L1.1.3.2	22	0.5983	yes	no	777777757413771	777777757413771	777777757413771	591	EAI6-BGD1	11111111111111111111111111111111011111000010111011111110111111111111	8	33,39-42,44,48,56
PRJEB7056	ERR751655	SAMEA2783077	Thailand	L1	L1.2.2.2	24	0.6849	yes	yes	674000003413771	674000003413771	674000003413771	89	EAI2-nonthaburi	11101111101111110000000000000000000111000010111011111111111111111111	27	4,10,17-35,39-42,44,48
PRJEB7056	ERR751657	SAMEA2783079	Thailand	L1	L1.2.2.2	27	0.737	yes	yes	674000003413771	674000003413771	674000003413771	89	EAI2-nonthaburi	11101111101111110000000000000000000111000010111011111111111111111111	27	4,10,17-35,39-42,44,48
PRJEB7056	ERR751659	SAMEA2783081	Thailand	L1	L1.2.2.2	26	0.708	yes	yes	674000003413771	674000003413771	674000003413771	89	EAI2-nonthaburi	11101111101111110000000000000000000111000010111011111111111111111111	27	4,10,17-35,39-42,44,48
PRJEB7056	ERR751660	SAMEA2783082	Thailand	L1	L1.2.2.2	25	0.6865	yes	yes	674000003413771	674000003413771	674000003413771	89	EAI2-nonthaburi	11101111101111110000000000000000000111000010111011111111111111111111	27	4,10,17-35,39-42,44,48
PRJEB7056	ERR751667	SAMEA2783091	Thailand	L1	L1.1.3.1	25	0.702	yes	no	777777757413371	777777757413371	777777757413371	292	EAI6-BGD1	11111001111111111111111111111111011111000010111011011110011111111111	12	6-7,33,39-42,44,48,51,56-57
PRJEB7056	ERR751669	SAMEA2783095	Thailand	L1	L1.1.3.2	28	0.754	yes	no	737777757413771	737777757413771	737777757413771	3484	EAI6-BGD1	11111111110011111111111111111111011111000010111011111110111111111111	10	11-12,33,39-42,44,48,56
PRJEB7056	ERR751673	SAMEA2783100	Thailand	L1	L1.1.1.1	25	0.6925	yes	no	677777777413771	677777777413771	677777777413771	342	EAI5	11101111111111111111111111111111111111000010111011111111111111111111	7	4,39-42,44,48
PRJEB7056	ERR751676	SAMEA2783103	Thailand	L1	L1.1.1.3	26	0.7185	yes	no	777777767413731	777777767413731	777777767413731	1404	EAI1-SOM	11111111111111111111111111111111101111000010111011111111111110111111	8	34,39-42,44,48,62
PRJEB7056	ERR751679	SAMEA2783108	Thailand	L1	L1.2.2.2	25	0.6858	yes	yes	674000003413771	674000003413771	674000003413771	89	EAI2-nonthaburi	11101111101111110000000000000000000111000010111011111111101111111111	28	4,10,17-35,39-42,44,48,58
PRJEB7056	ERR751680	SAMEA2783109	Thailand	L1	L1.1.1.2	26	0.7142	yes	no	777777777413731	777777777413731	777777777413731	48	EAI1-SOM	11110011111111111111111111111111111111000010111011111111111110111111	9	5-6,39-42,44,48,62
PRJEB7056	ERR751681	SAMEA2783110	Thailand	L1	L1.1.1.8	29	0.7771	yes	no	777777777413411	777777777413411	777777777413411	Orphan or New	Not defined	11111111111111111111111111111111111111000010111011100000000000011111	18	39-42,44,48,52-63
PRJEB7056	ERR751684	SAMEA2783115	Thailand	L1	L1.1.1.8	26	0.7154	yes	no	777777777413671	777777777413671	777777777413671	256	EAI5	11111111111111111111111111111111111111000010111011110111111111111111	7	39-42,44,48,53
PRJEB7056	ERR751688	SAMEA2783122	Thailand	L1	L1.1.3.2	29	0.7685	yes	no	777777757413771	777777757413771	777777757413771	591	EAI6-BGD1	11111111111111111111111111111111011111000010111011111110111111111111	8	33,39-42,44,48,56
PRJEB7056	ERR751690	SAMEA2783125	Thailand	L1	L1.1.1.3	27	0.7488	yes	no	777777777410071	777777777410071	777777777410071	Orphan or New	Not defined	11111111111111111111111111111111111111000010100000000000011111111111	17	39-42,44,46-57
PRJEB7056	ERR751698	SAMEA2783133	Thailand	L1	L1.1.1.1	22	0.5957	yes	no	777777777413771	777777777413771	777777777413771	236	EAI5	11111111111111111111111111111111111111000010111011111111111111111111	6	39-42,44,48
PRJEB7056	ERR751703	SAMEA2783139	Thailand	L1	L1.1.3.1	31	0.8026	yes	no	777777757413371	777777757413371	777777757413371	292	EAI6-BGD1	11111001111111111111111111111111011111000010111011011110011111111111	12	6-7,33,39-42,44,48,51,56-57
PRJEB7056	ERR751704	SAMEA2783140	Thailand	L1	L1.2.2.2	28	0.7515	yes	yes	674000002000071	674000002000071	674000002000071	Orphan or New	AFRI	11101111101111110000000000000000000100000000000000000000001111111111	43	4,10,17-35,37-58
PRJEB7056	ERR751707	SAMEA2783143	Thailand	L1	L1.1.1.7	27	0.7384	yes	no	777777760000071	777777760000071	777777760000071	1274	Unknown	11111111111111111111111111111111100000000000000000000011111111111111	21	34-54
PRJEB7056	ERR751709	SAMEA2783145	Thailand	L1	L1.1.1.6	17	0.3692	yes	no	777777777413771	777777777413771	777777777413771	236	EAI5	11111111111111111111111111111111111111000010111011111111000011111111	10	39-42,44,48,57-60
PRJEB7056	ERR751712	SAMEA2783148	Thailand	L1	L1.2.2.2	22	0.6114	yes	yes	674000003413771	674000003413771	674000003413771	89	EAI2-nonthaburi	11101111101111110000000000000000000111000010111011111111111111111111	27	4,10,17-35,39-42,44,48
PRJEB7056	ERR751717	SAMEA2783153	Thailand	L1	L1.1.1.7	30	0.787	yes	no	777777760000071	777777760000071	777777760003071	1274	Unknown	11111111111111111111111111111111100000000000000000000011111111111111	21	34-54
PRJEB7056	ERR751721	SAMEA2783157	Thailand	L1	L1.3.2	29	0.7967	yes	no	777777777413731	777777777413731	777777777413731	48	EAI1-SOM	11111111111111111111111111111111111111000010111011111111111110111111	7	39-42,44,48,62
PRJEB7056	ERR751722	SAMEA2783158	Thailand	L1	L1.2.2.2	29	0.7844	yes	yes	674000003413711	674000003413711	674000003413711	Orphan or New	Not defined	11101111101111110000000000000000000111000010111011111111111110011111	29	4,10,17-35,39-42,44,48,62-63
PRJEB7056	ERR751724	SAMEA2783160	Thailand	L1	L1.1.1.6	32	0.8339	yes	no	777777777413771	777777777413771	777777777413771	236	EAI5	11111111111111111111111111111111111111000010111011111111000011111111	10	39-42,44,48,57-60
PRJEB7056	ERR751726	SAMEA2783162	Thailand	L1	L1.2.2.2	34	0.8464	yes	yes	674000003413771	674000003413771	674000003413771	89	EAI2-nonthaburi	01101111101111110000000000000000000111000010111011111111111111111111	28	1,4,10,17-35,39-42,44,48
PRJEB7056	ERR751729	SAMEA2783166	Thailand	L1	L1.1.1.3	21	0.5414	yes	no	777777777413771	777777777413771	777777777413771	236	EAI5	11111111111111111111111111111111111111000010111011111111111111111111	6	39-42,44,48
PRJEB7056	ERR751730	SAMEA2783167	Thailand	L1	L1.1.1.6	65	0.9577	yes	no	777777777413771	777777777413771	777777777413771	236	EAI5	11111111111111111111111111111111111111000010111011111111000011111111	10	39-42,44,48,57-60
PRJEB7056	ERR751732	SAMEA2783169	Thailand	L1	L1.1.1.8	53	0.9429	yes	no	777777777413671	777777777413671	777777777413671	256	EAI5	11111111111111111111111111111111111111000010111011110111111111111111	7	39-42,44,48,53
PRJEB7056	ERR751737	SAMEA2783174	Thailand	L1	L1.1.2.2	88	0.9672	yes	no	474000377413031	474000377413031	474000377413031	1983	EAI3-IND	11001111111111110000000000000111111111000010111010000111111110111111	26	3-4,17-29,39-42,44,48,50-53,62
PRJEB7056	ERR751738	SAMEA2783175	Thailand	L1	L1.1.1	79	0.9579	yes	no	737777777413771	737777777413771	737777777413771	204	EAI5	11111111100011111111111111111111111111000010111011111111111111111111	9	10-12,39-42,44,48
PRJEB7056	ERR751739	SAMEA2783176	Thailand	L1	L1.3.2	35	0.888	yes	no	777777377413731	777777377413731	777777377413731	Orphan or New	Not defined	11111111111111111111111111110111111111000010111011111111100110111111	10	29,39-42,44,48,58-59,62
PRJEB7056	ERR751744	SAMEA2783181	Thailand	L1	L1.1.1.8	44	0.934	yes	no	777777777413671	777777777413671	777777777413671	256	EAI5	11111111111111111111111111111111111111000010111011110111111111111111	7	39-42,44,48,53
PRJEB7056	ERR751746	SAMEA2783183	Thailand	L1	L1.2.2.2	24	0.6907	yes	yes	674000003413771	674000003413771	674000603413771	89	EAI2-nonthaburi	11101111101111110000000000000000000111000010111011111111111111111111	27	4,10,17-35,39-42,44,48
PRJEB7056	ERR751748	SAMEA2783185	Thailand	L1	L1.2.2.2	37	0.8922	yes	yes	674000003413771	674000003413771	674000003413771	89	EAI2-nonthaburi	11101111101111110000000000000000000111000010111011111111111111111111	27	4,10,17-35,39-42,44,48
PRJEB7056	ERR751749	SAMEA2783186	Thailand	L1	L1.1.1.6	35	0.8829	yes	no	777777777413771	777777777413771	777777777413771	236	EAI5	11111111111111111111111111111111111111000010111011111111000011111111	10	39-42,44,48,57-60
PRJEB7056	ERR751750	SAMEA2783187	Thailand	L1	L1.1.1.6	24	0.6782	yes	no	777777777413771	777777777413771	777777777413771	236	EAI5	11111111111111111111111111111111111111000010111011111111000011111111	10	39-42,44,48,57-60
PRJEB7056	ERR751752	SAMEA2783189	Thailand	L1	L1.3.2	22	0.6128	yes	no	777777777413731	777777777413731	777777777413731	48	EAI1-SOM	11111101111111111111111111111111111111000010111011111111111110111111	8	7,39-42,44,48,62
PRJEB7056	ERR751754	SAMEA2783191	Thailand	L1	L1.1.3.2	26	0.7266	yes	no	737777757413771	737777757413771	737777757413771	3484	EAI6-BGD1	11111111110011111111111111111111011111000010111011111110111111111111	10	11-12,33,39-42,44,48,56
PRJEB7056	ERR751757	SAMEA2783194	Thailand	L1	L1.1.3.1	22	0.5885	yes	no	777777707413371	777777707413371	777777707413371	3809	EAI5	11111001111111111111111111111110001111000010111011011110011111111111	14	6-7,32-34,39-42,44,48,51,56-57
PRJEB7056	ERR751759	SAMEA2783196	Thailand	L1	L1.1.1.8	24	0.6616	yes	no	777770777413671	777770777413671	777770777413671	Orphan or New	Not defined	11111111111111111111111110001111111111000010111011110111111111111111	10	26-28,39-42,44,48,53
PRJEB7056	ERR751762	SAMEA2783199	Thailand	L1	L1.2.2.1	19	0.4757	yes	yes	677777477413771	677777477413771	677777477413771	19	EAI2-Manila	11101111101111111111111111111001111111000010111011111111111111111111	10	4,10,30-31,39-42,44,48
PRJEB7056	ERR751765	SAMEA2783203	Thailand	L1	L1.1.2.1	18	0.4356	yes	no	775777777413771	775777777413771	775777777413761	939	EAI5	11111111111111111011111111111111111111000010111011111000000001111111	15	18,39-42,44,48,54-61
PRJEB7056	ERR751769	SAMEA2783214	Thailand	L1	L1.1.1	22	0.5929	yes	no	777777374000071	777777374000071	777777374000071	Orphan or New	Not defined	11111111111111111111111111110111111000000000000000000000110111111111	23	29,36-56,59
PRJEB7056	ERR751771	SAMEA2783216	Thailand	L1	L1.2.2.1	19	0.4587	yes	yes	677777477413771	677777477413771	677777477413571	19	EAI2-Manila	11101111101111111111111111111001111111000010111011111111111111111111	10	4,10,30-31,39-42,44,48
PRJEB7056	ERR751772	SAMEA2783218	Thailand	L1	L1.2.2.2	19	0.4858	yes	yes	674000003413771	674000003413771	674000003413771	89	EAI2-nonthaburi	11101111101111110000000000000000000111000010111011111111111111111111	27	4,10,17-35,39-42,44,48
PRJEB7056	ERR751777	SAMEA2783224	Thailand	L1	L1.1.1.8	20	0.4961	yes	no	777777777413671	777777777413671	777777777413671	256	EAI5	11111111111111111111111111111111111111000010111011110111111111111111	7	39-42,44,48,53
PRJEB7056	ERR751778	SAMEA2783225	Thailand	L1	L1.2.2.2	20	0.5148	yes	yes	674000003413771	674000003413771	674000003413771	89	EAI2-nonthaburi	11101111101111110000000000000000000111000010111011111111111111111111	27	4,10,17-35,39-42,44,48
PRJEB7056	ERR751779	SAMEA2783226	Thailand	L1	L1.1.2.2	18	0.4112	yes	no	477777777413031	477777777413031	477777777413031	355	EAI3-IND	11001111101111111111111111111111111111000010111010000111111110111111	14	3-4,10,39-42,44,48,50-53,62
PRJEB7056	ERR751780	SAMEA2783227	Thailand	L1	L1.1.1.8	19	0.4681	yes	no	777775777413671	777777777413671	777775777413671	Orphan or New	Not defined	11111111111111111111111111011111111111000010111011110111111111111111	8	27,39-42,44,48,53
PRJEB7056	ERR751783	SAMEA2783232	Thailand	L1	L1.1.1.8	16	0.3148	yes	no	777777777413660	777777777413660	777777773413660	Orphan or New	Not defined	11111111111111111111111111111111111111000010111011110111111111100011	10	39-42,44,48,53,64-66
PRJEB7056	ERR751790	SAMEA2783241	Thailand	L1	L1.1.1.5	18	0.4331	yes	no	774177757413771	774177757413771	774177757413771	Orphan or New	EAI6-BGD1	11111111111111111000011111111111011111000010111011111111111111111111	11	18-21,33,39-42,44,48
PRJEB7056	ERR751792	SAMEA2783247	Thailand	L1	L1.2.2.3	18	0.3986	yes	yes	477777477413731	477777477413731	477777477413731	Orphan or New	Not defined	11001111101111111111111111111001111111000010111011111111111110111111	12	3-4,10,30-31,39-42,44,48,62
PRJEB7056	ERR751794	SAMEA2783249	Thailand	L1	L1.2.2.2	18	0.4158	yes	yes	674000003413771	674000003413771	674000003413771	89	EAI2-nonthaburi	11101111101111110000000000000000000111000010111011111111111111111111	27	4,10,17-35,39-42,44,48
PRJEB7056	ERR751795	SAMEA2783250	Thailand	L1	L1.1.1.2	19	0.4502	yes	no	777737733413771	777737737413771	777737777413771	Orphan or New	Not defined	11110011111111111111110111111110110111000010111011111111110011111111	13	5-6,23,32,35,39-42,44,48,59-60
PRJEB7056	ERR751797	SAMEA2783257	Thailand	L1	L1.2.2.2	20	0.5401	yes	yes	674000003413771	674000003413771	674000003413771	89	EAI2-nonthaburi	11101111101111110000000000000000000111000010111011111111111111111111	27	4,10,17-35,39-42,44,48
PRJEB7056	ERR751803	SAMEA2783273	Thailand	L1	L1.1.1.7	13	0.1707	yes	no	777777760000071	777777760000071	777777760000071	1274	Unknown	11111111111111111111111111111111100000000000000000000011111111111111	21	34-54
PRJEB7056	ERR751806	SAMEA2783277	Thailand	L1	L1.1.1.9	21	0.5405	yes	no	777777777413731	777777777413731	777777777413731	48	EAI1-SOM	11111111111111111111111111111111111111000010111011111111111110111111	7	39-42,44,48,62
PRJEB7056	ERR751808	SAMEA2783279	Thailand	L1	L1.1.1.7	23	0.647	yes	no	777777677413700	777777677413700	777777677413700	Orphan or New	Not defined	11111111111111111111111111111101111111000010111011111111110000000011	15	31,39-42,44,48,59-66
PRJEB7056	ERR751817	SAMEA2783411	Thailand	L1	L1.3.2	29	0.792	yes	no	777777774413731	777777774413731	777777774413731	514	EAI4-VNM	11111111111111111111111111111111111001000010111011111111111110111111	9	36-37,39-42,44,48,62
PRJEB7056	ERR751818	SAMEA2783412	Thailand	L1	L1.2.2.1	27	0.7444	yes	yes	677777477413771	677777477413771	677777477413771	19	EAI2-Manila	11101111101111111111111111111001111111000010111011111111111111111111	10	4,10,30-31,39-42,44,48
PRJEB7056	ERR751823	SAMEA2783420	Thailand	L1	L1.1.1.7	36	0.8713	yes	no	777777777413771	777777777413771	777777777413771	236	EAI5	11111111111111111111111111111111111111000010111011111111111111111111	6	39-42,44,48
PRJEB7056	ERR751824	SAMEA2783422	Thailand	L1	L1.1.1	38	0.8901	yes	no	777637777413411	777637777413411	777637777413411	Orphan or New	Not defined	11111111111111111111100111111111111111000010111011100000000000011111	20	22-23,39-42,44,48,52-63
PRJEB7056	ERR751826	SAMEA2783424	Thailand	L1	L1.2.2.2	23	0.6469	yes	yes	674000003413771	674000003413771	674000003413771	89	EAI2-nonthaburi	11101111101111110000000000000000000111000010111011111111111111111111	27	4,10,17-35,39-42,44,48
PRJEB7056	ERR751829	SAMEA2783429	Thailand	L1	L1.2.2.2	28	0.797	yes	yes	674000003413771	674000003413771	674000003413771	89	EAI2-nonthaburi	11101111101111110000000000000000000111000010111011111111111111111111	27	4,10,17-35,39-42,44,48
PRJEB7056	ERR751836	SAMEA2783439	Thailand	L1	L1.3.2	26	0.7387	yes	no	777777777413731	777777777413731	777777777413731	48	EAI1-SOM	11111111111111111111111111111111111111000010111011111111111110111111	7	39-42,44,48,62
PRJEB7056	ERR751841	SAMEA2783444	Thailand	L1	L1.1.1.2	31	0.8248	yes	no	777777777413771	777777777413771	777777777413771	236	EAI5	11111111111111111111111111111111111111000010111011111111111111111111	6	39-42,44,48
PRJEB7056	ERR751842	SAMEA2783445	Thailand	L1	L1.1.3.1	23	0.6391	yes	no	777777743413371	777777743413371	777777743413371	3768	EAI6-BGD1	11111001111111111111111111111111000111000010111011011110011111111111	14	6-7,33-35,39-42,44,48,51,56-57
PRJEB7056	ERR751843	SAMEA2783446	Thailand	L1	L1.1.1.6	24	0.6846	yes	no	777777777413771	777777777413771	777777777413771	236	EAI5	11111111111111111111111111111111111111000010111011111111000011111111	10	39-42,44,48,57-60
PRJEB7056	ERR751844	SAMEA2783447	Thailand	L1	L1.3.2	24	0.67	yes	no	577777777413731	577777777413731	577777777413731	477	EAI1-SOM	11011111111111111111111111111111111111000010111011111111111110111111	8	3,39-42,44,48,62
PRJEB7056	ERR751848	SAMEA2783451	Thailand	L1	L1.2.2.1	27	0.7443	yes	yes	677777477413771	677777477413771	677777477413771	19	EAI2-Manila	11101111101111111111111111111001111111000010111011111111111111111111	10	4,10,30-31,39-42,44,48
PRJEB7056	ERR751849	SAMEA2783452	Thailand	L1	L1.1.3.2	30	0.8065	yes	no	777777657413771	777777657413771	777777657413771	Orphan or New	EAI6-BGD1	11111111111111111111111111111101011111000010111011111110111011111111	10	31,33,39-42,44,48,56,60
PRJEB7056	ERR751853	SAMEA2783458	Thailand	L1	L1.1.1.5	26	0.7178	yes	no	774177777413731	774177777413731	774177777413731	493	EAI1-SOM	11111111111111111000011111111111111111000010111011111111110000111111	14	18-21,39-42,44,48,59-62
PRJEB7056	ERR751857	SAMEA2783462	Thailand	L1	L1.3.2	23	0.6491	yes	no	777777777413731	777777777413731	777777777413731	48	EAI1-SOM	11111111111111111111111111111111111111000010111011111111111110111111	7	39-42,44,48,62
PRJEB7056	ERR751859	SAMEA2783464	Thailand	L1	L1.2.2.2	23	0.6485	yes	yes	674000003413771	674000003413771	674000003413771	89	EAI2-nonthaburi	11101111101111110000000000000000000111000010111011111111111111111111	27	4,10,17-35,39-42,44,48
PRJEB7056	ERR751861	SAMEA2783468	Thailand	L1	L1.3.2	25	0.7046	yes	no	777777777413731	777777777413731	777777777413731	48	EAI1-SOM	11111100111111111111111111111111111111000010111011111111100110111111	11	7-8,39-42,44,48,58-59,62
PRJEB7056	ERR751867	SAMEA2783474	Thailand	L1	L1.1.1.8	26	0.7184	yes	no	777777777413671	777777777413671	777777777413671	256	EAI5	11111111111111111111111111111111111111000010111011110111111111111111	7	39-42,44,48,53
PRJEB7056	ERR751869	SAMEA2783476	Thailand	L1	L1.2.2.2	24	0.6742	yes	yes	674000003413771	674000003413771	674000003413771	89	EAI2-nonthaburi	11101111101111110000000000000000000111000010111011111111111111111111	27	4,10,17-35,39-42,44,48
PRJEB7056	ERR751870	SAMEA2783477	Thailand	L1	L1.1.1.2	26	0.7345	yes	no	777777777413771	777777777413771	777777777413771	236	EAI5	11111111111111111111111111111111111111000010111011111111111111111111	6	39-42,44,48
PRJEB7056	ERR751874	SAMEA2783485	Thailand	L1	L1.2.2.2	24	0.6811	yes	yes	674000003413771	674000003413771	674000003413771	89	EAI2-nonthaburi	11101111101111110000000000000000000111000010111011111111111111111111	27	4,10,17-35,39-42,44,48
PRJEB7056	ERR751875	SAMEA2783490	Thailand	L1	L1.1.2.1	28	0.7732	yes	no	775777777413471	775777777413471	775777777413471	Orphan or New	Not defined	11111111111111111011111111111111111111000010111011100110011111111111	11	18,39-42,44,48,52-53,56-57
PRJEB7056	ERR751877	SAMEA2783493	Thailand	L1	L1.1.1.2	27	0.7531	yes	no	777777777413771	777777777413771	777777777413771	236	EAI5	11111111111111111111111111111111111111000010111011111111111111111111	6	39-42,44,48
PRJEB7056	ERR751878	SAMEA2783494	Thailand	L1	L1.1.1.8	24	0.6727	yes	no	777777777413671	777777777413671	777777777413671	256	EAI5	11111111111111111111111111111111111111000010111011110011111111111111	8	39-42,44,48,53-54
PRJEB7056	ERR751879	SAMEA2783495	Thailand	L1	L1.2.2.2	21	0.5446	yes	yes	674000003413771	674000003413771	674000003413771	89	EAI2-nonthaburi	11100111101111110000000000000000000111000010111011111111111111111111	28	4-5,10,17-35,39-42,44,48
PRJEB7056	ERR751880	SAMEA2783496	Thailand	L1	L1.1.1.7	27	0.7513	yes	no	777777777413771	777777777413771	777777777413771	236	EAI5	11111111111111111111111111111111111111000010111011111111111111111111	6	39-42,44,48
PRJEB7056	ERR751884	SAMEA2783502	Thailand	L1	L1.1.1.6	22	0.5969	yes	no	777777777413771	777777777413771	777777777413771	236	EAI5	11111111111111111111111111111111111111000010111011111111000011111111	10	39-42,44,48,57-60
PRJEB7056	ERR751885	SAMEA2783505	Thailand	L1	L1.2.2.2	20	0.5031	yes	yes	674000003413771	674000003413771	674000003413771	89	EAI2-nonthaburi	11101111101111110000000000000000000111000010111011111111111111111111	27	4,10,17-35,39-42,44,48
PRJEB7056	ERR751889	SAMEA2783513	Thailand	L1	L1.1.1.3	26	0.7096	yes	no	777777777413771	777777777413771	777777777413771	236	EAI5	11111111111111111111111111111111111111000010111011111111111111111111	6	39-42,44,48
PRJEB7056	ERR751892	SAMEA2783517	Thailand	L1	L1.1.1.8	22	0.6115	yes	no	777777777413671	777777777413671	777777777413671	256	EAI5	11111111111111111111111111111111111111000010111011110111111111111111	7	39-42,44,48,53
PRJEB7056	ERR751897	SAMEA2783524	Thailand	L1	L1.2.2.2	32	0.8543	yes	yes	674000003413771	674000003413771	674000003413771	89	EAI2-nonthaburi	11101111101111110000000000000000000111000010111011111111111111111111	27	4,10,17-35,39-42,44,48
PRJEB7056	ERR751899	SAMEA2783530	Thailand	L1	L1.2.2.2	30	0.8106	yes	yes	674000003413771	674000003413771	674000003413771	89	EAI2-nonthaburi	11101111101111110000000000000000000111000010111011111111111111111111	27	4,10,17-35,39-42,44,48
PRJEB7056	ERR751900	SAMEA2783531	Thailand	L1	L1.1.1.5	28	0.7811	yes	no	774177777411771	774177777411771	774177777411771	Orphan or New	Not defined	11111111111111111000011111111111111111000010101011111111111111111111	11	18-21,39-42,44,46,48
PRJEB7056	ERR751907	SAMEA2783540	Thailand	L1	L1.1.3.2	24	0.6654	yes	no	777777757413771	777777757413771	777777757413771	591	EAI6-BGD1	11111111111111111111111111111111011111000010111011111110111111111111	8	33,39-42,44,48,56
PRJEB7056	ERR751909	SAMEA2783542	Thailand	L1	L1.1.1.7	28	0.7719	yes	no	777777677413700	777777677413700	777777677413700	Orphan or New	Not defined	11111111111111111111111111111101111111000010111011111111110000000011	15	31,39-42,44,48,59-66
PRJEB7056	ERR751914	SAMEA2783303	Thailand	L1	L1.1.1.9	27	0.7489	yes	no	777777777413731	777777777413731	777777777413731	48	EAI1-SOM	11111111111111111111111111111111111111000010111011111111111110111111	7	39-42,44,48,62
PRJEB7056	ERR751915	SAMEA2783309	Thailand	L1	L1.1.2.1	39	0.8842	yes	no	775777777413771	775777777413771	775777777413771	939	EAI5	11111111111111111011111111111111111111000010111011111000000001111111	15	18,39-42,44,48,54-61
PRJEB7056	ERR751916	SAMEA2783310	Thailand	L1	L1.1.1.8	38	0.9	yes	no	577777777413671	577777777413671	577777777413671	Orphan or New	EAI5	11011111111111111111111111111111111111000010111011110111111111111111	8	3,39-42,44,48,53
PRJEB7056	ERR751918	SAMEA2783321	Thailand	L1	L1.2.2.2	33	0.8408	yes	yes	674000003413771	674000003413771	674000003413771	89	EAI2-nonthaburi	11101111101111110000000000000000000111000010111011111111111111111111	27	4,10,17-35,39-42,44,48
PRJEB7056	ERR751921	SAMEA2783354	Thailand	L1	L1.1.1.2	21	0.5546	yes	no	777777777413771	777777777413771	777777777413771	236	EAI5	11111111111111111111111111111111111111000010111011111111111111111111	6	39-42,44,48
PRJEB7056	ERR751924	SAMEA2783358	Thailand	L1	L1.2.2.2	23	0.6601	yes	yes	674000003413771	674000003413771	674000003413771	89	EAI2-nonthaburi	11101111101111110000000000000000000111000010111011111111111111111111	27	4,10,17-35,39-42,44,48
PRJEB7056	ERR751925	SAMEA2783359	Thailand	L1	L1.2.2.2	28	0.7824	yes	yes	674000003413771	674000003413771	674000003413771	89	EAI2-nonthaburi	11101111101111110000000000000000000111000010111011111111111111111111	27	4,10,17-35,39-42,44,48
PRJEB7056	ERR751927	SAMEA2783361	Thailand	L1	L1.1.1.7	31	0.8192	yes	no	777777760000071	777777760000071	777777760000071	1274	Unknown	11111111111111111111111111111111100000000000000000000011111111111111	21	34-54
PRJEB7056	ERR751929	SAMEA2783363	Thailand	L1	L1.1.2.1	25	0.7098	yes	no	775777777403771	775777777403771	775377777403771	Orphan or New	Unknown	11111111111111111011111111111111111111000000111011111000000001111111	16	18,39-44,48,54-61
PRJEB7056	ERR751930	SAMEA2783364	Thailand	L1	L1.1.1.4	25	0.6967	yes	no	777777767413371	777777767413371	777777767413371	Orphan or New	Not defined	11111111111111111111111111111111101111000010111011011111111111111111	8	34,39-42,44,48,51
PRJEB7056	ERR751931	SAMEA2783369	Thailand	L1	L1.1.1.9	30	0.8121	yes	no	777777777413631	777777777413631	777777777413631	947	EAI5	01111111111111111111111111111111111111000010111011110000001110111111	14	1,39-42,44,48,53-58,62
PRJEB7056	ERR751932	SAMEA2783383	Thailand	L1	L1.2.2.2	26	0.7306	yes	yes	674000003413771	674000003413771	674000003413771	89	EAI2-nonthaburi	11101111101111110000000000000000000111000010111011111111111111111111	27	4,10,17-35,39-42,44,48
PRJEB7056	ERR751935	SAMEA2783398	Thailand	L1	L1.2.2.2	29	0.7853	yes	yes	674000003413771	674000003413771	674000003413771	89	EAI2-nonthaburi	11101111101111110000000000000000000111000010111011111111111111111111	27	4,10,17-35,39-42,44,48
PRJEB7056	ERR751938	SAMEA2783408	Thailand	L1	L1.2.2.1	25	0.7	yes	yes	677777477413771	677777477413771	677777477413771	19	EAI2-Manila	11101111101111111111111111111001111111000010111011111111111111111111	10	4,10,30-31,39-42,44,48
PRJEB7056	ERR751940	SAMEA2783410	Thailand	L1	L1.3.2	25	0.6949	yes	no	777777774413731	777777774413731	777777774413731	514	EAI4-VNM	11111111111111111111111111111111111001000010111011111111111110111111	9	36-37,39-42,44,48,62
PRJEB7056	ERR751946	SAMEA2783427	Thailand	L1	L1.1.2.1	22	0.5785	yes	no	775777777413771	775777777413771	775777777413771	939	EAI5	11111111111111111011111111111111111111000010111011111000000001111111	15	18,39-42,44,48,54-61
PRJEB7056	ERR751951	SAMEA2783456	Thailand	L1	L1.1.1.5	27	0.7494	yes	no	774000017413771	774000017413771	774000017413771	Orphan or New	EAI5	11111111111111110000000000000000011111000010111011111111111111111111	23	17-33,39-42,44,48
PRJEB7056	ERR751953	SAMEA2783466	Thailand	L1	L1.3.2	24	0.6597	yes	no	777777774413731	777777774413731	777777774413731	514	EAI4-VNM	11111111111111111111111111111111111001000010111011111111111110111111	9	36-37,39-42,44,48,62
PRJEB7056	ERR751956	SAMEA2783482	Thailand	L1	L1.1.2.1	23	0.6392	yes	no	775777777413771	775777777413771	775777777413771	939	EAI5	11111111111111111011111111111111111111000010111011111000000001111111	15	18,39-42,44,48,54-61
PRJEB7056	ERR751957	SAMEA2783484	Thailand	L1	L1.1.1.6	24	0.6828	yes	no	777777777413771	777777777413771	777777777413771	236	EAI5	11111111111111111111111111111111111111000010111011111111000011111111	10	39-42,44,48,57-60
PRJEB7056	ERR751958	SAMEA2783486	Thailand	L1	L1.2.2.2	25	0.7094	yes	yes	674000003413771	674000003413771	674000003413771	89	EAI2-nonthaburi	11101111101111110000000000000000000111000010111011111111111111111111	27	4,10,17-35,39-42,44,48
PRJEB7056	ERR751961	SAMEA2783489	Thailand	L1	L1.1.3.3	26	0.7114	yes	no	777777757413771	777777753413771	777777757413771	591	EAI6-BGD1	11111111111111111111111111111111011111000010111011111110111111111111	8	33,39-42,44,48,56
PRJEB7056	ERR751962	SAMEA2783491	Thailand	L1	L1.2.2.2	22	0.6077	yes	yes	674000003413771	674000003413771	674000003413771	89	EAI2-nonthaburi	11101111101111110000000000000000000111000010111011111111111111111111	27	4,10,17-35,39-42,44,48
PRJEB7056	ERR751964	SAMEA2783501	Thailand	L1	L1.1.1.5	15	0.2928	yes	no	774177777413731	774177777413731	774177777413731	493	EAI1-SOM	11111111111111111000011111111111111111000010111011111111110000111111	14	18-21,39-42,44,48,59-62
PRJEB7056	ERR751965	SAMEA2783503	Thailand	L1	L1.1.1.9	20	0.4965	yes	no	677760377413731	677760377413731	677760377413731	Orphan or New	Not defined	11101111001111111111111100000111111111000010111011111111111110111111	15	4,9-10,25-29,39-42,44,48,62
PRJEB7056	ERR751967	SAMEA2783506	Thailand	L1	L1.2.2.2	24	0.682	yes	yes	674000003413771	674000003413771	674000003413771	89	EAI2-nonthaburi	11101111101111110000000000000000000111000010111011111111111111111111	27	4,10,17-35,39-42,44,48
PRJEB7056	ERR751968	SAMEA2783508	Thailand	L1	L1.1.1.9	29	0.7738	yes	no	777777777413631	777777777413631	777777777413631	947	EAI5	01111111111111111111111111111111111111000010111011110000001110111111	14	1,39-42,44,48,53-58,62
PRJEB7056	ERR751969	SAMEA2783510	Thailand	L1	L1.1.1.6	24	0.6716	yes	no	777777777413771	777777777413771	777777777413771	236	EAI5	11111111111111111111111111111111111111000010111011111111000011111111	10	39-42,44,48,57-60
PRJEB7056	ERR751971	SAMEA2783514	Thailand	L1	L1.1.1.5	23	0.6499	yes	no	774177777413701	774177777413701	774177777413701	Orphan or New	Not defined	11111011111111111000011111111111111111000010111011111111101110001111	15	6,18-21,39-42,44,48,58,62-64
PRJEB7056	ERR751974	SAMEA2783525	Thailand	L1	L1.1.1.9	23	0.6268	yes	no	777777777413731	777777777413731	777777777413771	48	EAI1-SOM	11111111111111111111111111111111111111000010111011111111111110111111	7	39-42,44,48,62
PRJEB7056	ERR751976	SAMEA2783528	Thailand	L1	L1.2.2.2	33	0.8606	yes	yes	674000003413771	674000003413771	674000003413771	89	EAI2-nonthaburi	11101111101111110000000000000000000111000010111011111111111111111111	27	4,10,17-35,39-42,44,48
PRJEB7056	ERR751980	SAMEA2783544	Thailand	L1	L1.1.1.4	11	0.1202	yes	no	777777777413731	777777777413731	777777777413731	48	EAI1-SOM	11111111111111111111111111111111111111000010111011111111111110111111	7	39-42,44,48,62
PRJEB7056	ERR751982	SAMEA2783548	Thailand	L1	L1.1.1.7	23	0.6383	yes	no	777777760000071	777777760000071	777777760000071	1274	Unknown	11111000001111111111111111111111100000000000000000000011111111111111	26	6-10,34-54
PRJEB7056	ERR751984	SAMEA2783552	Thailand	L1	L1.2.2.2	18	0.4032	yes	yes	674000003413771	674000003413771	674000003413771	89	EAI2-nonthaburi	11101111101111110000000000000000000111000010111011111111111111111111	27	4,10,17-35,39-42,44,48
PRJEB7056	ERR751985	SAMEA2783555	Thailand	L1	L1.1.1.5	22	0.6172	yes	no	774177777413731	774177777413731	774177777413731	493	EAI1-SOM	11111111111111111000011111111111111111000010111011111111110000111111	14	18-21,39-42,44,48,59-62
PRJEB7056	ERR751986	SAMEA2783557	Thailand	L1	L1.1.3.3	28	0.7728	yes	no	777777757413771	777777753413771	777777757413771	591	EAI6-BGD1	11111111111111111111111111111111011111000010111011111110111111111111	8	33,39-42,44,48,56
PRJEB7056	ERR751987	SAMEA2783558	Thailand	L1	L1.1.1.9	33	0.8346	yes	no	777777777413731	777777777413731	777777777413731	48	EAI1-SOM	11111111111111111111111111111111111111000010111011111111111110111111	7	39-42,44,48,62
PRJEB7056	ERR751990	SAMEA2783563	Thailand	L1	L1.2.2.2	15	0.2654	yes	yes	674000003413711	674000003413711	674000003413711	Orphan or New	Not defined	11101111101111110000000000000000000111000010111011111111100000011111	33	4,10,17-35,39-42,44,48,58-63
PRJEB7056	ERR751991	SAMEA2783565	Thailand	L1	L1.1.3.1	23	0.6341	yes	no	777777700003371	777777700003371	777777700003371	1391	EAI7-BGD2	11111001111111111111111111111110000000000000111011011110111111111111	18	6-7,32-44,48,51,56
PRJEB7056	ERR751994	SAMEA2783582	Thailand	L1	L1.1.3.2	32	0.8347	yes	no	777777757413771	777777757413771	777777757413771	591	EAI6-BGD1	11111111111111111111111111111111011111000010111011111110111111111111	8	33,39-42,44,48,56
PRJEB7056	ERR751996	SAMEA2783585	Thailand	L1	L1.1.1.5	26	0.6672	yes	no	774177777413731	774177777413731	774177777413731	493	EAI1-SOM	11111111101111111000011111111111111111000010111011111111110000111111	15	10,18-21,39-42,44,48,59-62
PRJEB7056	ERR751998	SAMEA2783589	Thailand	L1	L1.1.1.6	20	0.5166	yes	no	777777777413771	777777777413771	777777777413771	236	EAI5	11111111101111111111111111111111111111000010111011111111000011111111	11	10,39-42,44,48,57-60
PRJEB7056	ERR751999	SAMEA2783590	Thailand	L1	L1.1.1.8	23	0.6219	yes	no	777777607413671	777777607413671	777777607413671	Orphan or New	Not defined	11111111111111111111111111111100001111000010111011110111111111111111	11	31-34,39-42,44,48,53
PRJEB7056	ERR752000	SAMEA2783591	Thailand	L1	L1.2.2.2	33	0.8542	yes	yes	674000003413771	674000003413771	674000003413771	89	EAI2-nonthaburi	11101011101111110000000000000000000111000010111011111111111111111111	28	4,6,10,17-35,39-42,44,48
PRJEB7056	ERR752003	SAMEA2783596	Thailand	L1	L1.1.1.7	24	0.6554	yes	no	777777777413771	777777777413771	777777777413771	236	EAI5	11111100111111111111111111111111111111000010111011111111111111111111	8	7-8,39-42,44,48
PRJEB7056	ERR752005	SAMEA2783600	Thailand	L1	L1.1.3.1	26	0.7363	yes	no	777777743413371	777777743413371	777777743413371	3768	EAI6-BGD1	11111001111111111111111111111111000111000010111011011110011111111111	14	6-7,33-35,39-42,44,48,51,56-57
PRJEB7056	ERR752006	SAMEA2783601	Thailand	L1	L1.1.1.8	21	0.5411	yes	no	777777777413661	777777777413661	777777777413661	Orphan or New	Not defined	11111111111111111111111111111111111111000010111011110111111111101111	8	39-42,44,48,53,64
PRJEB7056	ERR752007	SAMEA2783602	Thailand	L1	L1.1.1.9	30	0.7823	yes	no	777777777413131	777777777413131	777777777413131	745	EAI1-SOM	11111111111111111111111111111111111111000010111010001111111110111111	10	39-42,44,48,50-52,62
PRJEB7056	ERR752008	SAMEA2783603	Thailand	L1	L1.1.2.2	26	0.7294	yes	no	400037777413771	400037777413771	400037777413771	8	EAI5	11001110000000000000000111111111111111000010111011111111110111111111	25	3-4,8-23,39-42,44,48,59
PRJEB7056	ERR752009	SAMEA2783605	Thailand	L1	L1.1.1.3	28	0.7636	yes	no	763777777413771	763777777413771	763777777413771	792	EAI5	11111111111110000111111111111111111111000010111011111111111111111111	10	14-17,39-42,44,48
PRJEB7056	ERR752014	SAMEA2783295	Thailand	L1	L1.1.1.5	31	0.8134	yes	no	774177777413771	774177777413771	774177777413771	951	EAI5	11111111111111111000011111111111111111000010111011111111111111111111	10	18-21,39-42,44,48
PRJEB7056	ERR752018	SAMEA2783300	Thailand	L1	L1.1.1.7	32	0.8371	yes	no	777777777013771	777777777013771	777777777013771	937	EAI5	11111111111111111111111111111111111110000010111011111111111111111111	7	38-42,44,48
PRJEB7056	ERR752019	SAMEA2783301	Thailand	L1	L1.1.1.7	32	0.8453	yes	no	777777760000031	777777760000031	777777760000031	773	Unknown	11111101111111111111111111111111100000000000000000000011111110111111	23	7,34-54,62
PRJEB7056	ERR752022	SAMEA2783305	Thailand	L1	L1.1.3.2	30	0.7934	yes	no	777777657413771	777777657413771	777777657413771	Orphan or New	EAI6-BGD1	11111111111111111111111111111101011111000010111011111110111111111111	9	31,33,39-42,44,48,56
PRJEB7056	ERR752026	SAMEA2783312	Thailand	L1	L1.1.1.8	27	0.7407	yes	no	777777777413671	777777777413671	777777777413671	256	EAI5	11111111111111111111111111111111111111000010111011110111111111111111	7	39-42,44,48,53
PRJEB7056	ERR752031	SAMEA2783317	Thailand	L1	L1.2.2.2	24	0.6586	yes	yes	600000000000000	600000000000000	600000000000000	Orphan or New	Unknown	11101111000000000000000000000000000000000000000000000000000110000111	56	4,9-59,62-65
PRJEB7056	ERR752035	SAMEA2783322	Thailand	L1	L1.1.1.8	29	0.7868	yes	no	777777777413671	777777777413671	777777777413671	256	EAI5	11111111111111111111111111111111111111000010111011110111111111111111	7	39-42,44,48,53
PRJEB7056	ERR752037	SAMEA2783324	Thailand	L1	L1.1.1.5	27	0.762	yes	no	774177777413771	774177777413771	774177777413771	951	EAI5	11111111111111111000011111111111111111000010111011111111111111111111	10	18-21,39-42,44,48
PRJEB7056	ERR752039	SAMEA2783326	Thailand	L1	L1.2.2.2	22	0.612	yes	yes	674000003413771	674000003413771	674000003413771	89	EAI2-nonthaburi	11101111101111110000000000000000000111000010111011111111111111111111	27	4,10,17-35,39-42,44,48
PRJEB7056	ERR752044	SAMEA2783331	Thailand	L1	L1.1.1.8	26	0.7222	yes	no	777777777413671	777777777413671	777777777413671	256	EAI5	11111111111111111111111111111111111111000010111011110111111111111111	7	39-42,44,48,53
PRJEB7056	ERR752047	SAMEA2783334	Thailand	L1	L1.1.1.6	25	0.7019	yes	no	777777777413711	777777777413711	777777777413711	517	EAI5	11111111111111111111111111111111111111000010111011111100000000011111	15	39-42,44,48,55-63
PRJEB7056	ERR752049	SAMEA2783336	Thailand	L1	L1.1.1.6	20	0.5239	yes	no	777777777413771	777777777413771	777777377413771	236	EAI5	11111111111111111111111111111111111111000010111011111111000011111111	10	39-42,44,48,57-60
PRJEB7056	ERR752054	SAMEA2783341	Thailand	L1	L1.3.2	29	0.7893	yes	no	577777777413731	577777777413731	577777777413731	477	EAI1-SOM	11011111111111111111111111111111111111000010111011111011111110111111	9	3,39-42,44,48,54,62
PRJEB7056	ERR752058	SAMEA2783345	Thailand	L1	L1.1.1.7	27	0.7454	yes	no	777777777013771	777777777013771	777777777013771	937	EAI5	11111111111111111111111111111111111110000010111011111111111111111111	7	38-42,44,48
PRJEB7056	ERR752059	SAMEA2783346	Thailand	L1	L1.2.2.2	28	0.7764	yes	yes	674000003413771	674000003413771	674000003413771	89	EAI2-nonthaburi	11101111101111110000000000000000000111000010111011111111111111111111	27	4,10,17-35,39-42,44,48
PRJEB7056	ERR752062	SAMEA2783349	Thailand	L1	L1.1.1.8	32	0.8427	yes	no	777777777413671	777777777413671	777777777413671	256	EAI5	11111111111111111111111111111111111111000010111011110111111111111111	7	39-42,44,48,53
PRJEB7056	ERR752063	SAMEA2783352	Thailand	L1	L1.2.2.2	28	0.784	yes	yes	674000003413771	674000003413771	674000003413771	89	EAI2-nonthaburi	11101111101111110000000000000000000111000010111011111111111111111111	27	4,10,17-35,39-42,44,48
PRJEB7056	ERR752066	SAMEA2783365	Thailand	L1	L1.1.1.5	30	0.8223	yes	no	774177777413771	774177777413771	774177777413771	951	EAI5	11111111111111111000011111111111111111000010111011111111111111111111	10	18-21,39-42,44,48
PRJEB7056	ERR752067	SAMEA2783366	Thailand	L1	L1.1.1.7	31	0.8368	yes	no	777777760000071	777777760000071	777777762000071	1274	Unknown	11111111111111111111111111111111100000000000000000000011111111111111	21	34-54
PRJEB7056	ERR752068	SAMEA2783367	Thailand	L1	L1.1.1.2	25	0.6988	yes	no	737777770003771	737777770003771	737777770003771	Orphan or New	Not defined	11111111100011111111111111111111110000000000111001111111111111111111	15	10-12,35-44,48-49
PRJEB7056	ERR752069	SAMEA2783368	Thailand	L1	L1.1.1.7	28	0.7743	yes	no	777777777413771	777777777413771	777777777413771	236	EAI5	11111111111111111111111111111111111111000010111011111111111111111111	6	39-42,44,48
PRJEB7056	ERR752071	SAMEA2783371	Thailand	L1	L1.2.2.2	29	0.7889	yes	yes	674000003413771	674000003413771	674000003413771	89	EAI2-nonthaburi	11101111101111110000000000000000000111000010111011111111111111111111	27	4,10,17-35,39-42,44,48
PRJEB7056	ERR752072	SAMEA2783372	Thailand	L1	L1.1.3.1	28	0.7696	yes	no	777777757413371	777777757413371	777777757413371	292	EAI6-BGD1	11111001111111111111111111111111011111000010111011011110011111111111	12	6-7,33,39-42,44,48,51,56-57
PRJEB7056	ERR752074	SAMEA2783374	Thailand	L1	L1.2.2.2	32	0.8419	yes	yes	074000003413771	074000003413771	074000003413771	Orphan or New	EAI5	00000000000111110000000000000000000111000010111011111111111111111111	36	1-11,17-35,39-42,44,48
PRJEB7056	ERR752075	SAMEA2783375	Thailand	L1	L1.1.2.1	39	0.8929	yes	no	775777777413771	775777777413771	775777777413771	939	EAI5	11111111111111111011111111111111111111000010111011111000000001111111	15	18,39-42,44,48,54-61
PRJEB7056	ERR752079	SAMEA2783379	Thailand	L1	L1.1.1.6	27	0.7503	yes	no	777777777413771	777777777413771	777777777413771	236	EAI5	11111111111111111111111111111111111111000010111011111111000011111111	10	39-42,44,48,57-60
PRJEB7056	ERR752081	SAMEA2783381	Thailand	L1	L1.1.1.8	26	0.7332	yes	no	777777777413671	777777777413671	777777777413671	256	EAI5	11111111111111111111111111111111111111000010111011110111111111111111	7	39-42,44,48,53
PRJEB7056	ERR752083	SAMEA2783384	Thailand	L1	L1.1.3.1	28	0.7691	yes	no	777777757413371	777777757413371	777777757413371	292	EAI6-BGD1	11111001111111111111111111111111011111000010111011011110011111111111	12	6-7,33,39-42,44,48,51,56-57
PRJEB7056	ERR752085	SAMEA2783387	Thailand	L1	L1.1.1.2	33	0.8549	yes	no	000000000000000	000000000000000	000000000000000	2669	ATYPIC	00000000000000000000000000000000000000000000000000000000000000000000	68	1-68
PRJEB7056	ERR752090	SAMEA2783392	Thailand	L1	L1.1.1.4	26	0.7317	yes	no	777777777413731	777777777413731	777777777413731	48	EAI1-SOM	11111111111111111111111111111111111111000010111011111111111110111111	7	39-42,44,48,62
PRJEB7056	ERR752092	SAMEA2783395	Thailand	L1	L1.1.3.1	30	0.8155	yes	no	777777757413371	777777757413371	777777757413371	292	EAI6-BGD1	11111001111111111111111111111111011111000010111011011110011111111111	12	6-7,33,39-42,44,48,51,56-57
PRJEB7056	ERR752093	SAMEA2783396	Thailand	L1	L1.1.3.2	31	0.8258	yes	no	777777657413771	777777657413771	777777657413771	Orphan or New	EAI6-BGD1	11111111111111111111111111111101011111000010111011111110111111111111	9	31,33,39-42,44,48,56
PRJEB7056	ERR752094	SAMEA2783397	Thailand	L1	L1.1.3.3	31	0.8315	yes	no	777777757413771	777777753413771	777777757413771	591	EAI6-BGD1	11111111111111111111111111111111011111000010111011111110111111111111	8	33,39-42,44,48,56
PRJEB7056	ERR752098	SAMEA2783402	Thailand	L1	L1.1.3.2	28	0.7758	yes	no	777777757413771	777777757413771	777777757413771	591	EAI6-BGD1	11111111111111111111111111111111011111000010111011111110111111111111	8	33,39-42,44,48,56
PRJEB7056	ERR752100	SAMEA2783404	Thailand	L1	L1.2.2.2	32	0.8371	yes	yes	674000003413771	674000003413771	674000003413771	89	EAI2-nonthaburi	11101111101111110000000000000000000111000010111011111111111111111111	27	4,10,17-35,39-42,44,48
PRJEB7056	ERR752101	SAMEA2783405	Thailand	L1	L1.2.2.1	38	0.8901	yes	yes	677777477413771	677777477413771	677777477413771	19	EAI2-Manila	11101111101111111111111111111001111111000010111011111111111111111111	10	4,10,30-31,39-42,44,48
PRJEB7056	ERR752102	SAMEA2782848	Thailand	L1	L1.1.1.7	46	0.9168	yes	no	777776377413771	777776377413771	777776377413771	Orphan or New	Not defined	11111111111111111111111111100111111111000010111011111111111111111111	8	28-29,39-42,44,48
PRJEB7056	ERR752103	SAMEA2782849	Thailand	L1	L1.1.1.8	35	0.8651	yes	no	777777777413671	777777777413671	777777777413671	256	EAI5	11111111111111111111111111111111111111000010111011110111111111111111	7	39-42,44,48,53
PRJEB7056	ERR752108	SAMEA2782854	Thailand	L1	L1.1.1.3	42	0.9033	yes	no	777777777413771	777777777413771	777777777413771	236	EAI5	11111111111111111111111111111111111111000010111011111111111111111111	6	39-42,44,48
PRJEB7056	ERR752114	SAMEA2782861	Thailand	L1	L1.1.1.6	72	0.9597	yes	no	777777777413771	777777777413771	777777777413771	236	EAI5	11111111101111111111111111111111111111000010111011111111000011111111	11	10,39-42,44,48,57-60
PRJEB7056	ERR752118	SAMEA2782865	Thailand	L1	L1.1.1.2	42	0.9142	yes	no	777737777413731	777737777413731	777737777413731	349	EAI1-SOM	11110010111111111111110111111111111111000010111011111110000000111111	17	5-6,8,23,39-42,44,48,56-62
PRJEB7056	ERR752119	SAMEA2782866	Thailand	L1	L1.1.1.5	33	0.8348	yes	no	774177777413731	774177777413731	774177777413731	493	EAI1-SOM	11111111111111111000011111111111111111000010111011111111110000111111	14	18-21,39-42,44,48,59-62
PRJEB7056	ERR752122	SAMEA2782869	Thailand	L1	L1.1.1.8	66	0.953	yes	no	777777777413671	777777777413671	777777777413671	256	EAI5	11111111111111111111111111111111111111000010111011110111111111111111	7	39-42,44,48,53
PRJEB7056	ERR752124	SAMEA2782871	Thailand	L1	L1.1.3.3	30	0.804	yes	no	777777757413771	777777753413771	777777757413771	591	EAI6-BGD1	11111111111111111111111111111111011111000010111011111110111111111111	8	33,39-42,44,48,56
PRJEB7056	ERR752129	SAMEA2782876	Thailand	L1	L1.2.2.2	26	0.7554	yes	yes	674000003413771	674000003413771	674000003413771	89	EAI2-nonthaburi	11100111101111110000000000000000000111000010111011111111111111111111	28	4-5,10,17-35,39-42,44,48
PRJEB7056	ERR752131	SAMEA2782878	Thailand	L1	L1.1.1.8	25	0.7085	yes	no	577777777413671	577777777413671	577777777413671	Orphan or New	EAI5	11011111111111111111111111111111111111000010111011110111111111111111	8	3,39-42,44,48,53
PRJEB7056	ERR752133	SAMEA2782880	Thailand	L1	L1.1.1.7	27	0.7606	yes	no	777777777013771	777777777013771	777777777013771	937	EAI5	11111111111111111111111111111111111110000010111011111111111111111111	7	38-42,44,48
PRJEB7056	ERR752134	SAMEA2782881	Thailand	L1	L1.1.3.3	24	0.6669	yes	no	777777757413771	777777753413771	777777757413771	591	EAI6-BGD1	11111111111111111111111111111111011111000010111011111110111111111111	8	33,39-42,44,48,56
PRJEB7056	ERR752138	SAMEA2782885	Thailand	L1	L1.1.1.8	26	0.7334	yes	no	777777777413671	777777777413671	777777777413671	256	EAI5	11111111111111111111111111111111111111000010111011110111111111111111	7	39-42,44,48,53
PRJEB7056	ERR752145	SAMEA2782892	Thailand	L1	L1.1.1.6	23	0.6177	yes	no	777777777413771	777777777413771	777777777413771	236	EAI5	11111111111111111111111111111111111111000010111011111111000011111111	10	39-42,44,48,57-60
PRJEB7056	ERR752150	SAMEA2782898	Thailand	L1	L1.2.2.2	25	0.7129	yes	yes	674000003413771	674000003413771	674000003413771	89	EAI2-nonthaburi	11101111101111110000000000000000000111000010111011111111111111111111	27	4,10,17-35,39-42,44,48
PRJEB7056	ERR752154	SAMEA2782902	Thailand	L1	L1.1.2.2	23	0.6474	yes	no	477777777413071	477777777413071	477777777413071	11	EAI3-IND	11001111111111111111111111111111111111000010111010000111111111111111	12	3-4,39-42,44,48,50-53
PRJEB7056	ERR752157	SAMEA2782905	Thailand	L1	L1.1.1.3	26	0.7415	yes	no	763777777413771	763777777413771	763777777413771	792	EAI5	11111111111110000111111111111111111111000010111011111111111111111111	10	14-17,39-42,44,48
PRJEB7056	ERR752158	SAMEA2782906	Thailand	L1	L1.1.3.3	24	0.6799	yes	no	777777703413771	777777703413771	777777703413771	Orphan or New	Not defined	11111111111111111111111111111110000111000010111011111110111111111111	11	32-35,39-42,44,48,56
PRJEB7056	ERR752159	SAMEA2782907	Thailand	L1	L1.1.2.1	25	0.6964	yes	no	775777777413771	775777777413771	775777777413771	939	EAI5	11111111111111111011111111111111111111000010111011111000000001111111	15	18,39-42,44,48,54-61
PRJEB7056	ERR752160	SAMEA2782908	Thailand	L1	L1.1.1.5	23	0.6512	yes	no	774177777413001	774177777413001	774177777413001	Orphan or New	Not defined	11111111111111111000011111111111111111000010111000000000000000001111	26	18-21,39-42,44,48-64
PRJEB7056	ERR752161	SAMEA2782909	Thailand	L1	L1.1.1.7	24	0.6703	yes	no	777777777413700	777777777413700	777777777413700	138	EAI5	11111111111111111111111111111111111111000010111011111111110000000011	14	39-42,44,48,59-66
PRJEB7056	ERR752162	SAMEA2782910	Thailand	L1	L1.2.2.2	23	0.6425	yes	yes	674000002000071	674000002000071	674000002000071	Orphan or New	AFRI	11101111101111110000000000000000000100000000000000000000001111111111	43	4,10,17-35,37-58
PRJEB7056	ERR752163	SAMEA2782911	Thailand	L1	L1.1.3.3	21	0.5507	yes	no	777777757413771	777777753413771	777777757413771	591	EAI6-BGD1	11111111111111111111111111111111011111000010111011111100000001111111	14	33,39-42,44,48,55-61
PRJEB7056	ERR752164	SAMEA2782912	Thailand	L1	L1.2.2.1	23	0.6589	yes	yes	677777477413771	677777477413771	677777477413771	19	EAI2-Manila	11101111101111111111111111111001111111000010111011111111111111111111	10	4,10,30-31,39-42,44,48
PRJEB7056	ERR752166	SAMEA2782915	Thailand	L1	L1.1.3.1	25	0.7186	yes	no	777777700003371	777777700003371	777777700003371	1391	EAI7-BGD2	11111001111111111111111111111110000000000000111011011110111111111111	18	6-7,32-44,48,51,56
PRJEB7056	ERR752168	SAMEA2782917	Thailand	L1	L1.2.2.2	24	0.6621	yes	yes	474000003413771	474000003413771	474000203413771	Orphan or New	EAI5	11000111101111110000000000000000000111000010111011111111111111111111	29	3-5,10,17-35,39-42,44,48
PRJEB7056	ERR752170	SAMEA2782919	Thailand	L1	L1.1.1.7	23	0.6396	yes	no	777777777413771	777777777413771	777777777413771	236	EAI5	11111111111111111111111111111111111111000010111011111111111111111111	6	39-42,44,48
PRJEB7056	ERR752172	SAMEA2782922	Thailand	L1	L1.2.2.1	21	0.5535	yes	yes	677777477413771	677777477413771	677777477413771	19	EAI2-Manila	11101111101111111111111111111001111111000010111011111111111111111111	10	4,10,30-31,39-42,44,48
PRJEB7056	ERR752177	SAMEA2782927	Thailand	L1	L1.1.1.5	24	0.6531	yes	no	774177777413771	774177777413771	774177777413771	951	EAI5	11111111111111111000011111111111111111000010111011111111111111111111	10	18-21,39-42,44,48
PRJEB7056	ERR752179	SAMEA2782929	Thailand	L1	L1.1.1.8	25	0.6986	yes	no	777777777413671	777777777413671	777777777413671	256	EAI5	11111111111111111111111111111111111111000010111011110111111111111111	7	39-42,44,48,53
PRJEB7056	ERR752183	SAMEA2782933	Thailand	L1	L1.2.2.2	19	0.4716	yes	yes	674000003413771	674000003413771	674000003413771	89	EAI2-nonthaburi	11101111101111110000000000000000000111000010111011111111111111111111	27	4,10,17-35,39-42,44,48
PRJEB7056	ERR752185	SAMEA2782935	Thailand	L1	L1.1.1.5	26	0.7176	yes	no	774177377413771	774177377413771	774177377413771	Orphan or New	Not defined	11111111111111111000011111110111111111000010111011111111111111111111	11	18-21,29,39-42,44,48
PRJEB7056	ERR752186	SAMEA2782936	Thailand	L1	L1.1.1.5	27	0.7368	yes	no	774177777413731	774177777413731	774177777413731	493	EAI1-SOM	11111111111111111000011111111111111111000010111011111111110000111111	14	18-21,39-42,44,48,59-62
PRJEB7056	ERR752187	SAMEA2782937	Thailand	L1	L1.1.1.6	25	0.687	yes	no	777777777413711	777777777413711	777777777413711	517	EAI5	11111111111111111111111111111111111111000010111011111100000000011111	15	39-42,44,48,55-63
PRJEB7056	ERR752189	SAMEA2782939	Thailand	L1	L1.1.2.1	27	0.7693	yes	no	775777777413771	775777777413771	775777777413771	939	EAI5	11111111111111111011111111111111111111000010111011111111111111111111	7	18,39-42,44,48
PRJEB7056	ERR752192	SAMEA2782942	Thailand	L1	L1.1.1.2	26	0.7236	yes	no	777777777413771	777777777413771	777777777413771	236	EAI5	11111111111111111111111111111111111111000010111011111111111111111111	6	39-42,44,48
PRJEB7056	ERR752195	SAMEA2782946	Thailand	L1	L1.1.1.6	27	0.7478	yes	no	777777757413771	777777757413771	777777757413771	591	EAI6-BGD1	11111111111111111111111111111111011111000010111011111111000011111111	11	33,39-42,44,48,57-60
PRJEB7056	ERR752197	SAMEA2782948	Thailand	L1	L1.1.1.8	30	0.8044	yes	no	777777777413671	777777777413671	777777777413671	256	EAI5	11111111111111111111111111111111111111000010111011110111111111111111	7	39-42,44,48,53
PRJEB7056	ERR752198	SAMEA2782949	Thailand	L1	L1.1.1.6	30	0.7838	yes	no	777777777413771	777777777413771	777777777413771	236	EAI5	11111111111111111111111111111111111111000010111011111111000011111111	10	39-42,44,48,57-60
PRJEB7056	ERR752204	SAMEA2782955	Thailand	L1	L1.1.1.2	33	0.834	yes	no	777777777413771	777777777413771	777777777413771	236	EAI5	11110011111111111111111111111111111111000010111011111111111111111111	8	5-6,39-42,44,48
PRJEB7056	ERR752205	SAMEA2782956	Thailand	L1	L1.2.2.2	27	0.7585	yes	yes	674000003413771	674000003413771	674000003413771	89	EAI2-nonthaburi	11101111101111110000000000000000000111000010111011111111111111111111	27	4,10,17-35,39-42,44,48
PRJEB7056	ERR752207	SAMEA2782958	Thailand	L1	L1.1.1.6	26	0.7083	yes	no	777777777413771	777777777413771	777777777413771	236	EAI5	11111111111111111111111111111111111111000010111011111111000011111111	10	39-42,44,48,57-60
PRJEB7056	ERR752209	SAMEA2782960	Thailand	L1	L1.1.1.8	27	0.749	yes	no	777777777413671	777777777413671	777777777413671	256	EAI5	11111111111111111111111111111111111111000010111011110011111111111111	8	39-42,44,48,53-54
PRJEB7056	ERR752213	SAMEA2782964	Thailand	L1	L1.1.1.6	25	0.6958	yes	no	777777777413771	777777777413771	777777777413771	236	EAI5	11111111111111111111111111111111111111000010111011111111000011111111	10	39-42,44,48,57-60
PRJEB7056	ERR752214	SAMEA2782965	Thailand	L1	L1.1.1.5	26	0.7211	yes	no	774177777413771	774177777413771	774177777413771	951	EAI5	11111111111111111000011111111111111111000010111011111111111111111111	10	18-21,39-42,44,48
PRJEB7056	ERR752218	SAMEA2782969	Thailand	L1	L1.1.1.6	27	0.7519	yes	no	777777777413771	777777777413771	777777777413771	236	EAI5	11111111111111111111111111111111111111000010111011111111000011111111	10	39-42,44,48,57-60
PRJEB7056	ERR752219	SAMEA2782970	Thailand	L1	L1.1.2.2	28	0.7574	yes	no	475777777413071	475777777413071	475777777413071	1680	EAI3-IND	11001111111111111011111111111111111111000010111010000111111111111111	13	3-4,18,39-42,44,48,50-53
PRJEB7056	ERR752226	SAMEA2782978	Thailand	L1	L1.2.2.2	25	0.7188	yes	yes	674000003413700	674000003413700	674000003413700	Orphan or New	Not defined	11101111101111110000000000000000000111000010111011111111111110000001	33	4,10,17-35,39-42,44,48,62-67
PRJEB7056	ERR752230	SAMEA2782982	Thailand	L1	L1.1.1.2	25	0.695	yes	no	777717777413771	777717777413771	777717777413771	Orphan or New	Not defined	11110010111111111111110011111111111111000010111011111111111111111111	11	5-6,8,23-24,39-42,44,48
PRJEB7056	ERR752235	SAMEA2782987	Thailand	L1	L1.1.1.2	26	0.7181	yes	no	777777777413771	777777777413771	777777777413761	236	EAI5	11111111111111111111111111111111111111000010111011111111111111111111	6	39-42,44,48
PRJEB7056	ERR752237	SAMEA2782991	Thailand	L1	L1.1.3.1	30	0.8127	yes	no	777777757413371	777777757413371	777777757413371	292	EAI6-BGD1	11111001111111111111111111111111011111000010111011011110011111111111	12	6-7,33,39-42,44,48,51,56-57
PRJEB7056	ERR752238	SAMEA2782993	Thailand	L1	L1.1.1.7	28	0.7675	yes	no	777717777413671	777717777413671	777717777413671	Orphan or New	EAI5	11111111111111111111110011111111111111000010111011110011111111111111	10	23-24,39-42,44,48,53-54
PRJEB7056	ERR752240	SAMEA2782996	Thailand	L1	L1.1.1.5	25	0.702	yes	no	774000017413771	774000017413771	774000017413771	Orphan or New	EAI5	11111111111111110000000000000000011111000010111011111111111111111111	23	17-33,39-42,44,48
PRJEB7056	ERR752244	SAMEA2783000	Thailand	L1	L1.1.1.7	28	0.7665	yes	no	777577777413771	777577777413771	777577777413771	1372	EAI5	11111111111111111111011111111111111111000010111011111111111111111111	7	21,39-42,44,48
PRJEB7056	ERR752247	SAMEA2783003	Thailand	L1	L1.1.1.1	27	0.7535	yes	no	777777777413571	777777777413571	777777777413571	Orphan or New	EAI5	11111111111111111111111111111111111111000010111011101111111111111111	7	39-42,44,48,52
PRJEB7056	ERR752249	SAMEA2783006	Thailand	L1	L1.1.1.8	29	0.7771	yes	no	577777777413671	577777777413671	577777777413671	Orphan or New	EAI5	11011111111111111111111111111111111111000010111011110111111111111111	8	3,39-42,44,48,53
PRJEB7056	ERR752250	SAMEA2783007	Thailand	L1	L1.3.2	28	0.77	yes	no	777777774412731	777777774412731	777777774412731	Orphan or New	Not defined	11111011111111111111111111111111111001000010110011111111111110111111	11	6,36-37,39-42,44,47-48,62
PRJEB7056	ERR752256	SAMEA2783013	Thailand	L1	L1.1.1.8	30	0.7978	yes	no	777777607413671	777777607413671	777777607413671	Orphan or New	Not defined	11111111111111111111111111111100001111000010111011110111111111111111	11	31-34,39-42,44,48,53
PRJEB7056	ERR752263	SAMEA2783020	Thailand	L1	L1.2.2.2	26	0.7304	yes	yes	674000003413771	674000003413771	674000003413771	89	EAI2-nonthaburi	11101111101111110000000000000000000111000010111011111111111111111111	27	4,10,17-35,39-42,44,48
PRJEB7056	ERR752267	SAMEA2783025	Thailand	L1	L1.1.1.5	22	0.62	yes	no	774177777413731	774177777413731	774177777413731	493	EAI1-SOM	11111111111111111000011111111111111111000010111011111111110000111111	14	18-21,39-42,44,48,59-62
PRJEB7056	ERR752275	SAMEA2783033	Thailand	L1	L1.1.1.5	20	0.5254	yes	no	774177757413771	774177757413771	774177757413751	Orphan or New	EAI6-BGD1	11111111111111111000011111111111011111000010111011111111111111111111	11	18-21,33,39-42,44,48
PRJEB7056	ERR752284	SAMEA2783045	Thailand	L1	L1.1.1.5	22	0.5802	yes	no	774077777410071	774077777410071	774077777410071	Orphan or New	Not defined	11111111111111110000001111111111111111000010000000000000001111111111	25	17-22,39-42,44-58
PRJEB7056	ERR752285	SAMEA2783046	Thailand	L1	L1.1.1.7	28	0.7348	yes	no	777777760000071	777777760000071	777777760000071	1274	Unknown	11111111111111111111111111111111100000000000000000000011111111111111	21	34-54
PRJEB7056	ERR752289	SAMEA2783051	Thailand	L1	L1.1.1.5	27	0.7452	yes	no	774177777413731	774177777413731	774177777413731	493	EAI1-SOM	11110111111111111000011111111111111111000010111011111111110000111111	15	5,18-21,39-42,44,48,59-62
PRJEB7056	ERR752290	SAMEA2783052	Thailand	L1	L1.1.3.2	26	0.7118	yes	no	777777757413771	777777757413771	777777757413771	591	EAI6-BGD1	11111111111111111111111111111111011111000010111011111110111111111111	8	33,39-42,44,48,56
PRJEB7056	ERR752291	SAMEA2783053	Thailand	L1	L1.1.3.3	27	0.736	yes	no	777777757413771	777777753413771	777777757413771	591	EAI6-BGD1	11111111111111111111111111111111011111000010111011111110111111111111	8	33,39-42,44,48,56
PRJEB7056	ERR767958	SAMEA2782894	Thailand	L1	L1.3.2	29	0.7985	yes	no	777777777413731	777777777413731	777777777413731	48	EAI1-SOM	11111111111111111111111111111111111111000010111011111111111110111111	7	39-42,44,48,62
PRJEB7056	ERR767962	SAMEA2782972	Thailand	L1	L1.1.1.8	33	0.8574	yes	no	777777777413671	777777777413671	777777777413671	256	EAI5	11111111111111111111111111111111111111000010111011110111111111111111	7	39-42,44,48,53
PRJEB7056	ERR767963	SAMEA2782989	Thailand	L1	L1.1.2.2	28	0.7539	yes	no	477001777413771	477001777413771	477001777413771	1875	EAI5	11001111111111111110000000011111111111000010111011111111111111111111	16	3-4,20-27,39-42,44,48
PRJEB7056	ERR767964	SAMEA2782990	Thailand	L1	L1.1.1.9	29	0.7269	yes	no	777777777413631	777777777413631	777777777413471	947	EAI5	11111111111111111111111111111111111111000010111011110111111110111111	8	39-42,44,48,53,62
PRJEB7056	ERR767965	SAMEA2782992	Thailand	L1	L1.1.1.8	26	0.7398	yes	no	777777777413671	777777777413671	777777777413671	256	EAI5	11111111111111111111111111111111111111000010111011110111111111111111	7	39-42,44,48,53
PRJEB7056	ERR767966	SAMEA2782994	Thailand	L1	L1.1.1.5	23	0.6262	yes	no	774177777413771	774177777413771	774177777413771	951	EAI5	11111111111111111000011111111111111111000010111011111111111111111111	10	18-21,39-42,44,48
PRJEB7056	ERR767967	SAMEA2783005	Thailand	L1	L1.1.1.2	22	0.6198	yes	no	737777777413771	737777777413771	737777777413771	204	EAI5	11111011111011111111111111111111111111000010111011111111111111111111	8	6,12,39-42,44,48
PRJEB7056	ERR767968	SAMEA2783022	Thailand	L1	L1.1.3.1	25	0.7129	yes	no	777777757413371	777777757413371	777777757413371	292	EAI6-BGD1	11111001111111111111111111111111011111000010111011011110011111111111	12	6-7,33,39-42,44,48,51,56-57
PRJEB7056	ERR767971	SAMEA2783038	Thailand	L1	L1.2.2.2	25	0.7118	yes	yes	674000003413771	674000003413771	674000003413771	89	EAI2-nonthaburi	11101111101111110000000000000000000111000010111011111111111111111111	27	4,10,17-35,39-42,44,48
PRJEB7056	ERR767975	SAMEA2783093	Thailand	L1	L1.1.1.7	24	0.6654	yes	no	777777777413700	777777777413700	777777777413700	138	EAI5	11111111111111111111111111111111111111000010111011111111110000000011	14	39-42,44,48,59-66
PRJEB7056	ERR767976	SAMEA2783099	Thailand	L1	L1.1.1.8	25	0.7064	yes	no	777777777413671	777777777413671	777757777413671	256	EAI5	11111111111111111111111111111111111111000010111011110111111111111111	7	39-42,44,48,53
PRJEB7056	ERR767977	SAMEA2783105	Thailand	L1	L1.1.3.1	26	0.7513	yes	no	777777747413371	777777747413371	777777747413371	1390	EAI6-BGD1	11111001111111111111111111111111001111000010111011011110011111111111	13	6-7,33-34,39-42,44,48,51,56-57
PRJEB7056	ERR767979	SAMEA2783114	Thailand	L1	L1.1.1.8	27	0.7578	yes	no	777777777413671	777777777413671	777777777413671	256	EAI5	11111111111111111111111111111111111111000010111011110111111111111111	7	39-42,44,48,53
PRJEB7056	ERR767980	SAMEA2783116	Thailand	L1	L1.1.1.5	24	0.6559	yes	no	774177777413731	774177777413731	774177777413731	493	EAI1-SOM	11111011111111111000011111111111111111000010111011111111101110111111	13	6,18-21,39-42,44,48,58,62
PRJEB7056	ERR767981	SAMEA2783120	Thailand	L1	L1.1.1.2	26	0.7441	yes	no	000000000000000	000000000000000	000000000000000	2669	ATYPIC	00000000000000000000000000000000000000000000000000000000000000000000	68	1-68
PRJEB7056	ERR767985	SAMEA2783207	Thailand	L1	L1.1.1.8	27	0.748	yes	no	777777777413671	777777777413671	777777777413671	256	EAI5	11111111111111111111111111111111111111000010111011110111111111111111	7	39-42,44,48,53
PRJEB7056	ERR767986	SAMEA2783209	Thailand	L1	L1.1.1.7	26	0.7352	yes	no	777777760000071	777777760000071	777777760000071	1274	Unknown	11111111111111111111111111111111100000000000000000000011111111111111	21	34-54
PRJEB7056	ERR767987	SAMEA2783210	Thailand	L1	L1.1.1.1	20	0.5215	yes	no	717777777003371	717777777003371	717777777003371	Orphan or New	Not defined	11111111111001111111111111111111111110000000011011011111111111111111	12	12-13,38-45,48,51
PRJEB7056	ERR767991	SAMEA2783217	Thailand	L1	L1.1.1.2	25	0.7132	yes	no	777777777413771	777777777413771	777777777413771	236	EAI5	11111111111111111111111111111111111111000010111011111111111111111111	6	39-42,44,48
PRJEB7056	ERR767993	SAMEA2783228	Thailand	L1	L1.1.1.5	11	0.2119	yes	no	774177777413731	774177777413731	774177777413731	493	EAI1-SOM	11111111111111111000011111111111111111000010111011111111110000111111	14	18-21,39-42,44,48,59-62
PRJEB7056	ERR767995	SAMEA2783234	Thailand	L1	L1.1.1.8	25	0.7226	yes	no	777777777413671	777777777413671	777777777413671	256	EAI5	11111111111111111111111111111111111111000010111011110111111111111111	7	39-42,44,48,53
PRJEB7056	ERR767997	SAMEA2783242	Thailand	L1	L1.1.1.4	27	0.7401	yes	no	777777777413771	777777777413771	777777777413771	236	EAI5	11111111111111111111111111111111111111000010111011111111111111111111	6	39-42,44,48
PRJEB7056	ERR767998	SAMEA2783243	Thailand	L1	L1.1.1	26	0.7389	yes	no	777777774000071	777777774000071	777777774000071	944	Unknown	11111111111111111111111111111111111000000000000000000000111111111111	21	36-56
PRJEB7056	ERR767999	SAMEA2783244	Thailand	L1	L1.1.1.8	22	0.5939	yes	no	777777777413671	777777777413671	777777777413671	256	EAI5	11111111111111111111111111111111111111000010111011110111111111111111	7	39-42,44,48,53
PRJEB7056	ERR768000	SAMEA2783245	Thailand	L1	L1.2.2.2	25	0.6967	yes	yes	674000003413771	674000003413771	674000003413771	89	EAI2-nonthaburi	11101111101111110000000000000000000111000010111011111111111111111111	27	4,10,17-35,39-42,44,48
PRJEB7056	ERR768001	SAMEA2783251	Thailand	L1	L1.1.2.1	24	0.6837	yes	no	775000007413771	775000007413771	775000007413771	Orphan or New	Not defined	11111111111111111010000000000000001111000010111011111000000001111111	30	18,20-34,39-42,44,48,54-61
PRJEB7056	ERR768003	SAMEA2783253	Thailand	L1	L1.2.2.2	25	0.7122	yes	yes	674000003413771	674000003413771	674000003413771	89	EAI2-nonthaburi	11101111101111110000000000000000000111000010111011111111111111111111	27	4,10,17-35,39-42,44,48
PRJEB7056	ERR768005	SAMEA2783256	Thailand	L1	L1.1.1.9	28	0.7756	yes	no	777777777413731	777777777413731	777777777413731	48	EAI1-SOM	11111111111111111111111111111111111111000010111011111111111110111111	7	39-42,44,48,62
PRJEB7056	ERR768006	SAMEA2783258	Thailand	L1	L1.1.1.6	22	0.5923	yes	no	777777777413771	777777777413771	777777777413771	236	EAI5	11111111111111111111111111111111111111000010111011111111000011111111	10	39-42,44,48,57-60
PRJEB7056	ERR768007	SAMEA2783259	Thailand	L1	L1.1.1.2	24	0.68	yes	no	000000000000000	000000000000000	000000000000000	2669	ATYPIC	00000000000000000000000000000000000000000000000000000000000000000000	68	1-68
PRJEB7056	ERR768008	SAMEA2783260	Thailand	L1	L1.1.1.8	26	0.7315	yes	no	777777777413671	777777777413671	777777777413671	256	EAI5	11111111111111111111111111111111111111000010111011110111111111111111	7	39-42,44,48,53
PRJEB7056	ERR768010	SAMEA2783262	Thailand	L1	L1.1.1.2	27	0.7515	yes	no	777777777413771	777777777413771	777777777413771	236	EAI5	11110011111111111111111111111111111111000010111011111101111111111111	9	5-6,39-42,44,48,55
PRJEB7056	ERR768011	SAMEA2783263	Thailand	L1	L1.2.2.2	21	0.5582	yes	yes	674000002000071	674000002000071	674000002000071	Orphan or New	AFRI	11101111101111110000000000000000000100000000000000000000001111111111	43	4,10,17-35,37-58
PRJEB7056	ERR768013	SAMEA2783265	Thailand	L1	L1.1.1.1	27	0.7543	yes	no	777737777413771	777737777413771	777737777413771	618	EAI5	11111111111111111111110111111111111111000010111011111111111111111111	7	23,39-42,44,48
PRJEB7056	ERR768014	SAMEA2783267	Thailand	L1	L1.1.1.7	25	0.7099	yes	no	703577777413771	703577777413771	703577777413771	Orphan or New	Not defined	11111000000000001111011111111111111111000010111011111111111111111111	18	6-16,21,39-42,44,48
PRJEB7056	ERR768016	SAMEA2783275	Thailand	L1	L1.1.1.5	24	0.6589	yes	no	774177777413771	774177777413771	774177777413771	951	EAI5	11111111111111111000011111111111111111000010111011111111111111111111	10	18-21,39-42,44,48
PRJEB7056	ERR768018	SAMEA2783281	Thailand	L1	L1.2.2.2	22	0.5837	yes	yes	674000003413771	674000003413771	674000003413771	89	EAI2-nonthaburi	11101111101111110000000000000000000111000010111011111111111111111111	27	4,10,17-35,39-42,44,48
PRJEB7056	ERR768019	SAMEA2783286	Thailand	L1	L1.1.2.2	24	0.6723	yes	no	477777777413071	477777777413071	477777777413071	11	EAI3-IND	11001111111111111111111111111111111111000010111010000111111111111111	12	3-4,39-42,44,48,50-53
PRJEB7056	ERR768021	SAMEA2783288	Thailand	L1	L1.1.1.4	34	0.8636	yes	no	777777777413731	777777777413731	777777777413731	48	EAI1-SOM	11111111111111111111111111111111111111000010111011111111111110111111	7	39-42,44,48,62
PRJEB7056	ERR768024	SAMEA2782820	Thailand	L1	L1.1.3.3	29	0.8055	yes	no	777777757413771	777777753413771	777777757413771	591	EAI6-BGD1	11111111111111111111111111111111011111000010111011111110111111111111	8	33,39-42,44,48,56
PRJEB7056	ERR768025	SAMEA2782821	Thailand	L1	L1.1.1.7	28	0.7775	yes	no	777777777413071	777777777413071	777777777413071	934	EAI5	11111111111111111111111111111111111111000010111010000000001111111111	15	39-42,44,48,50-58
PRJEB7056	ERR768030	SAMEA2782826	Thailand	L1	L1.1.1.6	33	0.847	yes	no	777777777413771	777777777413771	777777777413771	236	EAI5	11111111111111111111111111111111111111000010111011111111000011111111	10	39-42,44,48,57-60
PRJEB7056	ERR768033	SAMEA2782829	Thailand	L1	L1.1.1.8	25	0.6944	yes	no	777777777413671	777777777413671	777777777413671	256	EAI5	11111111111111111111111111111111111111000010111011110111111111111111	7	39-42,44,48,53
PRJEB7056	ERR768035	SAMEA2782831	Thailand	L1	L1.1.1.1	24	0.6709	yes	no	777777777413771	777777777413771	777777777413771	236	EAI5	11111111111111111111111111111111111111000010111011111111111111111111	6	39-42,44,48
PRJEB7056	ERR768037	SAMEA2782833	Thailand	L1	L1.1.1.8	36	0.8736	yes	no	777777777413671	777777777413671	777777777413671	256	EAI5	11111111111111111111111111111111111111000010111011110111111111111111	7	39-42,44,48,53
PRJEB7056	ERR768038	SAMEA2782834	Thailand	L1	L1.1.2.1	22	0.5797	yes	no	775777777413771	775777777413771	775777777413771	939	EAI5	11111111111111111011111111111111111111000010111011111111111111111111	7	18,39-42,44,48
PRJEB7056	ERR768039	SAMEA2782835	Thailand	L1	L1.1.1.9	27	0.7512	yes	no	777777777413631	777777777413631	777777777413631	947	EAI5	11111111111111111111111111111111111111000010111011110100000110111111	13	39-42,44,48,53,55-59,62
PRJEB7056	ERR768041	SAMEA2782837	Thailand	L1	L1.2.2.1	24	0.6829	yes	yes	677777477413771	677777477413771	677777477413771	19	EAI2-Manila	11101111101111111111111111111001111111000010111011111111111111111111	10	4,10,30-31,39-42,44,48
PRJEB7056	ERR768049	SAMEA2782845	Thailand	L1	L1.1.1.7	26	0.707	yes	no	703577777413771	703577777413771	703577777413771	Orphan or New	Not defined	11111000000000001111011111111111111111000010111011111111111111111111	18	6-16,21,39-42,44,48
PRJEB7056	ERR768050	SAMEA2782846	Thailand	L1	L1.1.1.8	29	0.7832	yes	no	777777777413671	777777777413671	777777777413671	256	EAI5	11111111111111111111111111111111111111000010111011110111111111111111	7	39-42,44,48,53
PRJEB7056	ERR775754	SAMEA2783549	Thailand	L1	L1.1.3.2	75	0.9737	yes	no	777777757413771	777777757413771	777777757413771	591	EAI6-BGD1	11111111111111111111111111111111011111000010111011111110111111111111	8	33,39-42,44,48,56
PRJEB7056	ERR775758	SAMEA2783556	Thailand	L1	L1.1.1.8	63	0.9763	yes	no	777777777413671	777777777413671	777777777613671	256	EAI5	11111111111111111111111111111111111111000010111011110111111111111111	7	39-42,44,48,53
PRJEB7056	ERR775759	SAMEA2783560	Thailand	L1	L1.1.1.5	61	0.9729	yes	no	774177777413001	774177777413001	774177777413001	Orphan or New	Not defined	11111111111111111000011111111111111111000010111000000000000000001111	26	18-21,39-42,44,48-64
PRJEB7056	ERR775760	SAMEA2783562	Thailand	L1	L1.1.1.8	64	0.9681	yes	no	777777777413671	777777777413671	777777777413671	256	EAI5	11111111111111111111111111111111111111000010111011110111111111111111	7	39-42,44,48,53
PRJEB7056	ERR775762	SAMEA2783566	Thailand	L1	L1.2.2.2	55	0.9786	yes	yes	674000003413700	674207403413720	777733703413771	Orphan or New	Not defined	11101111101111110000000000000000000111000010111011111111111110000111	31	4,10,17-35,39-42,44,48,62-65
PRJEB7056	ERR775765	SAMEA2783570	Thailand	L1	L1.1.3.2	60	0.9693	yes	no	777777757413771	777777757413771	777777757413771	591	EAI6-BGD1	11111111111111111111111111111111011111000010111011111110111111111111	8	33,39-42,44,48,56
PRJEB7056	ERR775768	SAMEA2783575	Thailand	L1	L1.1.3.3	57	0.9645	yes	no	777777757413771	777777753413771	777777757413771	591	EAI6-BGD1	11111111111111111111111111111111011111000010111011111110111111111111	8	33,39-42,44,48,56
PRJEB7056	ERR775770	SAMEA2783577	Thailand	L1	L1.1.2.1	53	0.9651	yes	no	775777777413771	775777777413771	775777777413771	939	EAI5	11111111111111111011111111111111111111000010111011111111111111111111	7	18,39-42,44,48
PRJEB7056	ERR775778	SAMEA2783593	Thailand	L1	L1.1.1.8	55	0.9614	yes	no	777777777413671	777777777413671	777777777413671	256	EAI5	11111111111111111111111111111111111111000010111011110111111111111111	7	39-42,44,48,53
PRJEB7056	ERR775779	SAMEA2783594	Thailand	L1	L1.1.2.1	56	0.9648	yes	no	775777777413771	775777777413771	775777777413771	939	EAI5	11111111111111111011111111111111111111000010111011111111111111111111	7	18,39-42,44,48
PRJEB7056	ERR775780	SAMEA2783597	Thailand	L1	L1.1.1.2	53	0.9614	yes	no	777737777413731	777737777413731	777737777413731	349	EAI1-SOM	11110010111111111111110111111111111111000010111011111110000000111111	17	5-6,8,23,39-42,44,48,56-62
PRJEB7056	ERR775781	SAMEA2783598	Thailand	L1	L1.1.1.7	49	0.9636	yes	no	777777777413771	777777777413771	777777777413771	236	EAI5	11111111111111111111111111111111111111000010111011111111111111111111	6	39-42,44,48
PRJEB7056	ERR775782	SAMEA2783604	Thailand	L1	L1.2.2.2	59	0.9762	yes	yes	674000003413771	674000003413771	674000003413771	89	EAI2-nonthaburi	11101111101111110000000000000000000111000010111011111111111111111111	27	4,10,17-35,39-42,44,48
PRJEB7056	ERR775783	SAMEA2783608	Thailand	L1	L1.1.1.8	58	0.9663	yes	no	777777777413671	777777777413671	777777777413671	256	EAI5	11111111111111111111111111111111111111000010111011110111111111111111	7	39-42,44,48,53
PRJEB7056	ERR775786	SAMEA2783611	Thailand	L1	L1.3.2	60	0.9737	yes	no	777777777413631	777777777413631	777777777413631	947	EAI5	11111111111111111111111111111111111111000010111011110111111110111111	8	39-42,44,48,53,62
PRJEB7056	ERR775789	SAMEA2783615	Thailand	L1	L1.1.1.5	66	0.9692	yes	no	774000017413771	774000017413771	774000017413771	Orphan or New	EAI5	11111111111111110000000000000000011111000010111011111111111111111111	23	17-33,39-42,44,48
PRJEB7056	ERR775790	SAMEA2783616	Thailand	L1	L1.1.1.5	56	0.9689	yes	no	774177777413771	774177777413771	774177777413771	951	EAI5	11111111111111111000011111111111111111000010111011111111111111111111	10	18-21,39-42,44,48
PRJEB7056	ERR775792	SAMEA2783618	Thailand	L1	L1.1.2.1	59	0.9687	yes	no	775777777413471	775777777413471	775777777413471	Orphan or New	Not defined	11111111111111111011111111111111111111000010111011100110011111111111	11	18,39-42,44,48,52-53,56-57
PRJEB7056	ERR775795	SAMEA2783621	Thailand	L1	L1.1.3.2	58	0.9656	yes	no	777777757413771	777777757413771	777777757413771	591	EAI6-BGD1	11111111111111111111111111111111011111000010111011111110111111111111	8	33,39-42,44,48,56
PRJEB7056	ERR775796	SAMEA2783622	Thailand	L1	L1.1.1.5	60	0.9633	yes	no	774177777413731	774177777413731	774177777413731	493	EAI1-SOM	11111111111111111000011111111111111111000010111011111111110000111111	14	18-21,39-42,44,48,59-62
PRJEB7056	ERR775797	SAMEA2783623	Thailand	L1	L1.1.1.7	55	0.9645	yes	no	777777777413700	777777777413700	777777777413700	138	EAI5	11111111111111111111111111111111111111000010111011111111110000000011	14	39-42,44,48,59-66
PRJEB7056	ERR775798	SAMEA2783624	Thailand	L1	L1.1.1.6	55	0.9675	yes	no	777777777413771	777777777413771	777777777413771	236	EAI5	11111111111111111111111111111111111111000010111011111111000011111111	10	39-42,44,48,57-60
PRJEB7056	ERR775800	SAMEA2783626	Thailand	L1	L1.1.2.1	66	0.9675	yes	no	775777777413761	775777777413761	775777777413761	Orphan or New	Not defined	11111111111111111011111111111111111111000010111011111111111111101111	8	18,39-42,44,48,64
PRJEB7056	ERR846991	SAMEA2783067	Thailand	L1	L1.2.2.2	60	0.9652	yes	yes	674000003413771	674000003413771	674000003413771	89	EAI2-nonthaburi	11101111101111110000000000000000000111000010111011111111111111111111	27	4,10,17-35,39-42,44,48
PRJEB7056	ERR846994	SAMEA2783104	Thailand	L1	L1.1.1.7	59	0.9583	yes	no	777777777413771	777777777413771	777777777413771	236	EAI5	11111111111111111111111111111111111111000010111011111111111111111111	6	39-42,44,48
PRJEB7056	ERR846998	SAMEA2783572	Thailand	L1	L1.1.1.1	41	0.9233	yes	no	777777777413771	777777777413771	777777777413771	236	EAI5	11111111111111111111111111111111111111000010111011111111111111111111	6	39-42,44,48
MTBCR17_737	MTBCR170001_S9	-	Thailand	L1	L1.1.2.1	11	0.1193	yes	no	775777777413771	775162175403771	775162475413771	939	EAI5	11111111111111111011111111111111111111000010111011111111111111111111	7	18,39-42,44,48
MTBCR17_737	MTBCR170002_S10	-	Thailand	L1	L1.1.1.7	12	0.1366	yes	no	777777777413771	776770637413571	676771677413571	236	EAI5	11111111111111111111111111111111111111000010111011111111111111111111	6	39-42,44,48
MTBCR17_737	MTBCR170003_S11	-	Thailand	L1	L1.1.1.8	13	0.1948	yes	no	777777777413671	777734577413671	677735777411671	256	EAI5	11111111111111111111111111111111111111000010111011110111111111111111	7	39-42,44,48,53
MTBCR17_737	MTBCR170006_S14	-	Thailand	L1	L1.2.2.3	11	0.1032	yes	yes	477777477413771	066336477412161	067772477412161	413	EAI5	11001111101111111111111111111001111111000010111011111111111111111111	11	3-4,10,30-31,39-42,44,48
MTBCR17_737	MTBCR170011_S19	-	Thailand	L1	L1.1.3.2	13	0.1902	yes	no	777777757413771	777177747413771	567477747413771	591	EAI6-BGD1	11111111111111111111111111111111011111000010111011111110111111111111	8	33,39-42,44,48,56
MTBCR17_737	MTBCR170018_S26	-	Thailand	L1	L1.1.1.3	12	0.1624	yes	no	777737776000071	677333776000071	677233776000071	Orphan or New	Not defined	11111111111111111111110111111111111100000000000000000000000001111111	26	23,37-61
MTBCR17_737	MTBCR170022_S30	-	Thailand	L1	L1.1.3.2	14	0.2489	yes	no	777777757413771	767137657412770	767132657412570	591	EAI6-BGD1	11111111111111111111111111111111011111000010111011111110111111111111	8	33,39-42,44,48,56
MTBCR17_737	MTBCR170023_S31	-	Thailand	L1	L1.1.3.2	14	0.2321	yes	no	777777757413771	477567757413771	477563757413671	591	EAI6-BGD1	11111111111111111111111111111111011111000010111011111110111111111111	8	33,39-42,44,48,56
MTBCR17_737	MTBCR170037_S45	-	Thailand	L1	L1.1.3.2	11	0.1161	yes	no	777777757413771	763377757413671	343357557413271	591	EAI6-BGD1	11111111111111111111111111111111011111000010111011111110111111111111	8	33,39-42,44,48,56
MTBCR17_737	MTBCR170039_S47	-	Thailand	L1	L1.2.2.2	15	0.2961	yes	yes	674000003413771	674000003413771	674000003403771	89	EAI2-nonthaburi	11101111101111110000000000000000000111000010111011111111111111111111	27	4,10,17-35,39-42,44,48
MTBCR17_737	MTBCR17008301_S37	-	Thailand	L1	L1.1.1.2	46	0.9493	yes	no	477533777411731	777737577412731	777737777413731	Orphan or New	Not defined	11000010101111111111010110111111111111000010001011111110000000111111	24	3-6,8,10,21,23,26,39-42,44-46,48,56-62
MTBCR17_737	MTBCR17011101_S73	-	Thailand	L1	L1.1.2.2	19	0.4703	yes	no	460263573400071	476771777411071	476571777413071	Orphan or New	Not defined	11001111111110010000101100111011110111000000100010000000100111111111	31	3-4,14-15,17-20,22,25-26,30,35,39-44,46-48,50-56,58-59
MTBCR17_737	MTBCR17011201_S85	-	Thailand	L1	L1.1.1.2	15	0.2305	yes	no	000000000000000	040000016002020	040000016002020	2669	ATYPIC	00000000000000000000000000000000000000000000000000000000000000000000	68	1-68
MTBCR17_737	MTBCR17021301_S25	-	Thailand	L1	L1.2.2.2	12	0.1141	yes	yes	474000003413760	474000003413771	474000003413761	Orphan or New	Not defined	11001011101111110000000000000000000111000010111011111101111101100111	33	3-4,6,10,17-35,39-42,44,48,55,61,64-65
MTBCR17_737	MTBCR17021501_S37	-	Thailand	L1	L1.1.1.8	17	0.3594	yes	no	577751777413671	737773777413671	777777777413671	Orphan or New	Not defined	11011111111111111111111010011111111111000010111011110101111111111111	12	3,24,26-27,39-42,44,48,53,55
MTBCR17_737	MTBCR17021601_S49	-	Thailand	L1	L1.1.3.1	14	0.2159	yes	no	777777757413371	677336557413371	677336557013371	292	EAI6-BGD1	11111001111111111111111111111111011111000010111011011110011111111111	12	6-7,33,39-42,44,48,51,56-57
MTBCR17_737	MTBCR17022001_S85	-	Thailand	L1	L1.1.2.1	13	0.1686	yes	no	775775737413771	755615637413770	715604637413670	Orphan or New	Not defined	11111111111111111011111111011110111111000010111011111000000001111111	17	18,27,32,39-42,44,48,54-61
MTBCR17_737	MTBCR17022401_S14	-	Thailand	L1	L1.1.1.7	18	0.4205	yes	no	500171277013451	703475677413671	603474677413671	Orphan or New	Not defined	11011000000000000000011110010101111110000010011011100111111111011111	32	3,6-21,26-27,29,31,38-42,44-45,48,52-53,63
MTBCR17_737	MTBCR170225_S18	-	Thailand	L1	L1.1.1.9	16	0.3171	yes	no	777777777413131	767773676013111	625753376013131	745	EAI1-SOM	11111111111111111111111111111111111111000010111010001111111110111111	10	39-42,44,48,50-52,62
MTBCR17_737	MTBCR170229_S66	-	Thailand	L1	L1.1.1.8	16	0.2998	yes	no	777777777413671	677337777413670	677335777413671	256	EAI5	11111111111111111111111111111111111111000010111011110111111111111111	7	39-42,44,48,53
MTBCR17_737	MTBCR170231_S90	-	Thailand	L1	L1.1.1.8	13	0.1962	yes	no	777773777413271	677771777413071	777360777411071	Orphan or New	Not defined	11111111111111111111111110111111111111000010111011010011111111111111	10	26,39-42,44,48,51,53-54
MTBCR17_737	MTBCR170233_S19	-	Thailand	L1	L1.2.2.2	19	0.4515	yes	yes	674000003413771	474000003413771	474000003413771	89	EAI2-nonthaburi	11101111101111110000000000000000000111000010111011111111111111111111	27	4,10,17-35,39-42,44,48
MTBCR17_737	MTBCR170234_S1	-	Thailand	L1	L1.2.2.2	14	0.2232	yes	yes	674000003413771	644000003413671	664000003413671	89	EAI2-nonthaburi	11101111101111110000000000000000000111000010111011111111111111111111	27	4,10,17-35,39-42,44,48
MTBCR17_737	MTBCR170235_S13	-	Thailand	L1	L1.1.1.8	16	0.3205	yes	no	777777477413660	677775477413660	677655477413660	Orphan or New	Not defined	11111111111111111111111111111001111111000010111011110111111111100011	12	30-31,39-42,44,48,53,64-66
MTBCR17_737	MTBCR170237_S37	-	Thailand	L1	L1.2.2.2	16	0.312	yes	yes	674000003413771	074000003413771	474000003413731	89	EAI2-nonthaburi	11101111101111110000000000000000000111000010111011111111111111111111	27	4,10,17-35,39-42,44,48
MTBCR17_737	MTBCR170239_S61	-	Thailand	L1	L1.1.3.1	14	0.2075	yes	no	777777700003371	767102700003371	767443700003371	1391	EAI7-BGD2	11111001111111111111111111111110000000000000111011011110111111111111	18	6-7,32-44,48,51,56
MTBCR17_737	MTBCR170241_S85	-	Thailand	L1	L1.1.3.1	12	0.1222	yes	no	777777700003371	753567700003371	713567700003371	1391	EAI7-BGD2	11111001111111111111111111111110000000000000111011011110000011111111	22	6-7,32-44,48,51,56-60
MTBCR17_737	MTBCR170243_S14	-	Thailand	L1	L1.1.1.5	15	0.2661	yes	no	774177777413731	474177757013731	454177757013731	493	EAI1-SOM	11111011111111111000011111111111111111000010111011111111111100111111	13	6,18-21,39-42,44,48,61-62
MTBCR17_737	MTBCR170245_S38	-	Thailand	L1	L1.2.2.2	14	0.2281	yes	yes	674000003413771	674000003413731	674000003411771	89	EAI2-nonthaburi	11101111101111110000000000000000000111000010111011111111111111111111	27	4,10,17-35,39-42,44,48
MTBCR17_737	MTBCR170247_S62	-	Thailand	L1	L1.3.2	15	0.2827	yes	no	776177775413731	644152775402330	744173775402730	Orphan or New	EAI1-SOM	11111111111111111100011111111111111011000010111010111111111110111111	12	19-21,36,39-42,44,48,50,62
MTBCR17_737	MTBCR170250_S3	-	Thailand	L1	L1.2.2.2	13	0.1891	yes	yes	674000002000071	664000002000071	664000002000071	Orphan or New	AFRI	11101101101111110000000000000000000100000000000000000000001111111111	44	4,7,10,17-35,37-58
MTBCR17_737	MTBCR170251_S15	-	Thailand	L1	L1.1.1.6	16	0.3148	yes	no	777737777410071	576326776012070	576125776412070	Orphan or New	Not defined	11111111111111111111110111111111111111000010100000000000000011111111	21	23,39-42,44,46-60
MTBCR17_737	MTBCR170253_S39	-	Thailand	L1	L1.2.2.2	15	0.2494	yes	yes	674000003413771	674000003413771	674000003413771	89	EAI2-nonthaburi	11101111101111110000000000000000000111000010111011111111111111111111	27	4,10,17-35,39-42,44,48
MTBCR17_737	MTBCR170257_S87	-	Thailand	L1	L1.1.1.3	11	0.1126	yes	no	777777777413771	064323337013631	074363737013631	236	EAI5	11111111111111111111111111111111111111000010111011111111111111111111	6	39-42,44,48
MTBCR17_737	MTBCR170259_S16	-	Thailand	L1	L1.2.2.2	17	0.364	yes	yes	674000002000071	674000002000071	674000002000071	Orphan or New	AFRI	11101111101111110000000000000000000100000000000000000000001111111111	43	4,10,17-35,37-58
MTBCR17_737	MTBCR170261_S40	-	Thailand	L1	L1.3.2	16	0.3388	yes	no	777777777413731	677312737012631	673312737410631	48	EAI1-SOM	11111111111111111111111111111111111111000010111011111111100110111111	9	39-42,44,48,58-59,62
MTBCR17_737	MTBCR170263_S64	-	Thailand	L1	L1.3.2	17	0.3599	yes	no	777763777400001	675423377400001	674423177400001	Orphan or New	Not defined	11111111111111111111111100111111111111000000000000000000000000001111	28	25-26,39-64
MTBCR17_737	MTBCR170264_S76	-	Thailand	L1	L1.2.2.2	14	0.2008	yes	yes	674000003413771	674000003002771	674000003002771	89	EAI2-nonthaburi	11101111101111110000000000000000000111000010111011111111000001111111	32	4,10,17-35,39-42,44,48,57-61
MTBCR17_737	MTBCR170272_S77	-	Thailand	L1	L1.1.1.5	14	0.2351	yes	no	774177777413771	754071757010771	774071677410771	951	EAI5	11111111111111111000011111111111111111000010111011111111111111111111	10	18-21,39-42,44,48
MTBCR17_737	MTBCR170298_S7	-	Thailand	L1	L1.2.2.2	14	0.2021	yes	yes	674000003413771	664000003413771	660000003413771	89	EAI2-nonthaburi	11101111101111110000000000000000000111000010111011111111111111111111	27	4,10,17-35,39-42,44,48
MTBCR17_737	MTBCR170303R3_S142	-	Thailand	L1	L1.2.2.2	14	0.2045	yes	yes	674000003413771	474000003413770	474000003413770	89	EAI2-nonthaburi	11101111101111110000000000000000000111000010111011111111111111111111	27	4,10,17-35,39-42,44,48
MTBCR17_737	MTBCR170304_S55	-	Thailand	L1	L1.1.2.1	18	0.4016	yes	no	775777777413471	675737777413451	675777777413451	Orphan or New	Not defined	11111111111111111011111111111111111111000010111011100110011111111111	11	18,39-42,44,48,52-53,56-57
MTBCR17_737	MTBCR170306_S79	-	Thailand	L1	L1.2.2.2	15	0.2737	yes	yes	674000003413771	474000003413731	474000003413731	89	EAI2-nonthaburi	11101111101111110000000000000000000111000010111011111111111111111111	27	4,10,17-35,39-42,44,48
MTBCR17_737	MTBCR170307_S91	-	Thailand	L1	L1.1.1.2	15	0.246	yes	no	777777770003771	773767670000111	777747670000111	1462	Unknown	11111111111111111111111111111111110000000000111001111011111111111111	13	35-44,48-49,54
MTBCR17_737	MTBCR170324_S45	-	Thailand	L1	L1.1.1.1	18	0.4229	yes	no	777777774413771	677656734413371	677646634413731	139	EAI4-VNM	11111111111111111111111111111111111001000010111011111111111111111111	8	36-37,39-42,44,48
MTBCR17_737	MTBCR170326_S57	-	Thailand	L1	L1.2.2.2	15	0.2469	yes	yes	674000003413771	474000003413671	474000003413761	89	EAI2-nonthaburi	11101111101111110000000000000000000111000010111011111111111111111111	27	4,10,17-35,39-42,44,48
MTBCR17_737	MTBCR170328_S69	-	Thailand	L1	L1.2.2.2	17	0.3826	yes	yes	654000003413771	644000003413571	654000003413171	Orphan or New	Not defined	11101111101101110000000000000000000111000010111011111111111111111111	28	4,10,13,17-35,39-42,44,48
MTBCR17_737	MTBCR170337_S93	-	Thailand	L1	L1.1.1.5	13	0.1597	yes	no	774177777413731	574143736010621	574143736012601	493	EAI1-SOM	11111011111111111000011111111111111111000010111011111111111110111111	12	6,18-21,39-42,44,48,62
MTBCR17_737	MTBCR170341_S46	-	Thailand	L1	L1.1.1.8	18	0.4328	yes	no	777777777413671	777773774402671	777773774403271	256	EAI5	11111111111111111111111111111111111111000010111011110111111111111111	7	39-42,44,48,53
MTBCR17_737	MTBCR170343_S58	-	Thailand	L1	L1.1.3.2	16	0.3355	yes	no	737777757413771	737577557403771	731477557402771	3484	EAI6-BGD1	11111111110011111111111111111111011111000010111011111110111111111111	10	11-12,33,39-42,44,48,56
MTBCR17_737	MTBCR170347_S94	-	Thailand	L1	L1.1.3.2	12	0.1106	yes	no	777777757413771	657031657403770	776031657003571	591	EAI6-BGD1	11111111111111111111111111111111011111000010111011111110111111111111	8	33,39-42,44,48,56
MTBCR17_737	MTBCR170349_S23	-	Thailand	L1	L1.1.1.8	15	0.2736	yes	no	777777777413671	777773776413271	777763776413271	256	EAI5	11111111111111111111111111111111111111000010111011110111111111111111	7	39-42,44,48,53
MTBCR17_737	MTBCR170357_S59	-	Thailand	L1	L1.1.2.1	11	0.1001	yes	no	775777777413771	275136774413771	034336774413771	939	EAI5	11111111111111111011111111111111111111000010111011111111111111111111	7	18,39-42,44,48
MTBCR17_737	MTBCR170358_S71	-	Thailand	L1	L1.3	13	0.1461	yes	no	777700000001131	777600000000031	777600000000030	1492	Unknown	11111111111111111111110000000000000000000000001000001111111110111111	30	23-46,48-52,62
MTBCR17_737	MTBCR170471_S20	-	Thailand	L1	L1.1.1.2	11	0.1027	yes	no	777777770000011	777777770000001	777777770000011	Orphan or New	Unknown	11111110011111111111111111111111110000000000000000000000000000011000	34	8-9,35-63,66-68
MTBCR17_737	MTBCR170574_S49	-	Thailand	L1	L1.1.1.6	17	0.365	yes	no	777777777413771	777777777413771	777777777413771	236	EAI5	11111111111111111111111111111111111111000010111011111111000011111111	10	39-42,44,48,57-60
MTBCR17_737	MTBCR170575R_S61	-	Thailand	L1	L1.1.1.7	14	0.2229	yes	no	177777777413071	177777777413071	177677777413071	Orphan or New	Not defined	10011111111111111111111111111111111111000010111010000000001111111111	17	2-3,39-42,44,48,50-58
MTBCR17_737	MTBCR170577R_S85	-	Thailand	L1	L1.2.2.1	16	0.3301	yes	yes	677777477413771	677777477413771	677777477413771	19	EAI2-Manila	11101111101111111111111111111001111111000010111011111111111111111111	10	4,10,30-31,39-42,44,48
MTBCR17_737	MTBCR170581R_S38	-	Thailand	L1	L1.1.1.5	16	0.3246	yes	no	774177777413731	774177777013731	774177777413731	493	EAI1-SOM	11111111111111111000011111111111111111000010111011111111110000111111	14	18-21,39-42,44,48,59-62
MTBCR17_737	MTBCR170585R_S86	-	Thailand	L1	L1.1.1.2	18	0.4214	yes	no	777777777413771	777777777413771	777777777413771	236	EAI5	11111111111111111111111111111111111111000010111011111111111111111111	6	39-42,44,48
MTBCR17_737	MTBCR170600_S64	-	Thailand	L1	L1.1.2.1	19	0.4488	yes	no	775777777413471	775777777413471	775777777413471	Orphan or New	Not defined	11111111111111111011111111111111111111000010111011100110011111111111	11	18,39-42,44,48,52-53,56-57
MTBCR17_737	MTBCR170604_S17	-	Thailand	L1	L1.3.2	19	0.4787	yes	no	777777774413731	777777774413731	777777774413731	514	EAI4-VNM	11111111111111111111111111111111111001000010111011111111111110111111	9	36-37,39-42,44,48,62
MTBCR17_737	MTBCR170607_S53	-	Thailand	L1	L1.1.1.8	20	0.4942	yes	no	777777777413671	777777777413671	777777777413671	256	EAI5	11111111111111111111111111111111111111000010111011110111111111111111	7	39-42,44,48,53
MTBCR17_737	MTBCR170608_S65	-	Thailand	L1	L1.1.3.1	20	0.5041	yes	no	777777757413371	777777757413371	777777757413371	292	EAI6-BGD1	11111001111111111111111111111111011111000010111011011110011111111111	12	6-7,33,39-42,44,48,51,56-57
MTBCR17_737	MTBCR170610P_S89	-	Thailand	L1	L1.1.1.8	18	0.4193	yes	no	777777777413671	777777777413671	777777777413671	256	EAI5	11111111111111111111111111111111111111000010111011110111111111111111	7	39-42,44,48,53
MTBCR17_737	MTBCR170616_S54	-	Thailand	L1	L1.1.1.5	17	0.3626	yes	no	774177777413771	774177777413771	774177777413771	951	EAI5	11111111111111111000011111111111111111000010111011111111111111111111	10	18-21,39-42,44,48
MTBCR17_737	MTBCR170618P_S78	-	Thailand	L1	L1.1.1.8	16	0.3329	yes	no	777777777413671	777777777413671	777777777413671	256	EAI5	11111111111111111111111111111111111111000010111011110111111111111111	7	39-42,44,48,53
MTBCR17_737	MTBCR170627_S91	-	Thailand	L1	L1.1.3.2	17	0.3598	yes	no	777777757413771	777777757413771	777777757413771	591	EAI6-BGD1	11111111111111111111111111111111011111000010111011111110111111111111	8	33,39-42,44,48,56
MTBCR17_737	MTBCR170629P_S20	-	Thailand	L1	L1.1.3.2	19	0.4812	yes	no	777775757413771	777775757413771	777775757413771	Orphan or New	Not defined	11111111111111111111111111011111011111000010111011111110111111111111	9	27,33,39-42,44,48,56
MTBCR17_737	MTBCR170631_S44	-	Thailand	L1	L1.2.2.2	20	0.5114	yes	yes	674000003413771	674000003413771	274000003413771	89	EAI2-nonthaburi	11101111101111110000000000000000000111000010111011111111111111111111	27	4,10,17-35,39-42,44,48
MTBCR17_737	MTBCR170633_S56	-	Thailand	L1	L1.1.1.7	18	0.4229	yes	no	703577777413771	703575777413771	703474777413771	Orphan or New	Not defined	11111000000000001111011111111111111111000010111011111111111111111111	18	6-16,21,39-42,44,48
MTBCR17_737	MTBCR170637_S9	-	Thailand	L1	L1.1.1.5	20	0.526	yes	no	774177777413771	774177757413771	774177757413771	951	EAI5	11111111111111111000011111111111111111000010111011111111111111111111	10	18-21,39-42,44,48
MTBCR17_737	MTBCR170641_S57	-	Thailand	L1	L1.1.3.3	19	0.4688	yes	no	777777757413771	777777553413771	777777557413771	591	EAI6-BGD1	11111111111111111111111111111111011111000010111011111110111111111111	8	33,39-42,44,48,56
MTBCR17_737	MTBCR170644_S93	-	Thailand	L1	L1.1.1.8	17	0.3788	yes	no	777777777413671	777777777413671	777777777413671	256	EAI5	11111111111111111111111111111111111111000010111011110111111111111111	7	39-42,44,48,53
MTBCR17_737	MTBCR170656_S47	-	Thailand	L1	L1.1.1.9	16	0.2857	yes	no	717777777413731	717757777413731	717757777413731	1316	EAI1-SOM	11111111111001111111111111111111111111000010111011111111111110111111	9	12-13,39-42,44,48,62
MTBCR17_737	MTBCR170657_S59	-	Thailand	L1	L1.1.1.2	18	0.4271	yes	no	000000000000000	000000000000000	000000000000000	2669	ATYPIC	00000000000000000000000000000000000000000000000000000000000000000000	68	1-68
MTBCR17_737	MTBCR170658_S71	-	Thailand	L1	L1.1.1.9	20	0.5092	yes	no	677777777413731	677777777413731	677777777413731	529	EAI1-SOM	11101111111111111111111111111111111111000010111011111111111110111111	8	4,39-42,44,48,62
MTBCR17_737	MTBCR170661_S12	-	Thailand	L1	L1.1.3.3	21	0.5477	yes	no	777777757413771	777777753413771	777777757413771	591	EAI6-BGD1	11111111111111111111111111111111011111000010111011111110111111111111	8	33,39-42,44,48,56
MTBCR17_737	MTBCR170662_S24	-	Thailand	L1	L1.2.2.1	20	0.5098	yes	yes	677737477413771	677737477413771	677737477413771	1169	EAI2-Manila	11101111101111111111110111111001111111000010111011111111111111111111	11	4,10,23,30-31,39-42,44,48
MTBCR17_737	MTBCR170663_S36	-	Thailand	L1	L1.1.1.7	16	0.3257	yes	no	777777760000071	777777760000071	777777760000071	1274	Unknown	11111111111111111111111111111111100000000000000000000011111111111111	21	34-54
MTBCR17_737	MTBCR170664_S48	-	Thailand	L1	L1.1.1.3	18	0.4393	yes	no	777777777413771	777777777413771	777777777413771	236	EAI5	11111111111111111111111111111111111111000010111011111111111111111111	6	39-42,44,48
MTBCR17_737_more	MTBCR17002901_S1	-	Thailand	L1	L1.1.1.8	17	0.3828	yes	no	577777777413671	777771777413671	777771737413671	Orphan or New	EAI5	11010001111111111111111111111111111111000010111011110111111111111110	12	3,5-7,39-42,44,48,53,68
MTBCR17_737_more	MTBCR170236_S25	-	Thailand	L1	L1.1.3.2	16	0.2983	yes	no	737777757413771	716173057413171	616573057413571	3484	EAI6-BGD1	11111111110011111111111111111111011111000010111011111110111111111111	10	11-12,33,39-42,44,48,56
MTBCR17_737_more	MTBCR170254_S51	-	Thailand	L1	L1.2.2.2	15	0.2932	yes	yes	674000003413771	474000003412711	474000003413771	89	EAI2-nonthaburi	11101111101111110000000000000000000111000010111011111111111111111111	27	4,10,17-35,39-42,44,48
MTBCR17_737_more	MTBCR170268_S29	-	Thailand	L1	L1.1.1.8	14	0.1974	yes	no	777777777411671	557103437410471	517042477411471	Orphan or New	Not defined	11111101111111111111111111111111111111000010101011110111111111111111	9	7,39-42,44,46,48,53
MTBCR17_737_more	MTBCR170269_S41	-	Thailand	L1	L1.2.2.2	19	0.4491	yes	yes	674000003413771	474000003412771	474000003412771	89	EAI2-nonthaburi	11101111101111110000000000000000000111000010111011111111111111111111	27	4,10,17-35,39-42,44,48
MTBCR17_737_more	MTBCR170320_S9	-	Thailand	L1	L1.2.2.4	14	0.1953	yes	yes	677777477413771	670757477013171	670777476013161	19	EAI2-Manila	11101111101111111111111111111001111111000010011011111111111111111111	11	4,10,30-31,39-42,44-45,48
MTBCR17_737_more	MTBCR170338_S10	-	Thailand	L1	L1.1.1.8	16	0.3329	yes	no	777777777413671	577707577411471	577707277411471	256	EAI5	11111111111111111111111111111111111111000010111011110111111111111111	7	39-42,44,48,53
MTBCR17_737_more	MTBCR170339_S22	-	Thailand	L1	L1.2.2.2	20	0.5315	yes	yes	674000003413771	674000003413771	674000003413771	89	EAI2-nonthaburi	11101111101111110000000000000000000111000010111011111111111111111111	27	4,10,17-35,39-42,44,48
MTBCR17_737_more	MTBCR170598R_S40	-	Thailand	L1	L1.3.2	20	0.5004	yes	no	777777777413731	777777777413731	377777777413731	48	EAI1-SOM	11111111111111111111111111111111111111000010111011111111111110111111	7	39-42,44,48,62
MTBCR17_737_more	MTBCR170603_S5	-	Thailand	L1	L1.2.2.2	17	0.3832	yes	yes	274000003413771	274000003413771	274000003413771	Orphan or New	Not defined	10101111101111110000000000000000000111000010111011111111111111111111	28	2,4,10,17-35,39-42,44,48
MTBCR17_737_more	MTBCR170640_S45	-	Thailand	L1	L1.1.1.6	20	0.5059	yes	no	777777777413771	777777777413771	777777777413771	236	EAI5	11111111111111111111111111111111111111000010111011111111000011111111	10	39-42,44,48,57-60
MTBCR17_737_more	MTBCR170642_S69	-	Thailand	L1	L1.1.3.3	20	0.5226	yes	no	777777757413771	777577753413771	777577757413771	591	EAI6-BGD1	11111111111111111111111111111111011111000010111011111110111111111111	8	33,39-42,44,48,56
MTBCR17_737_more	MTBCR170643_S81	-	Thailand	L1	L1.1.1.8	21	0.5577	yes	no	777777777413671	777777777413671	777777777413671	256	EAI5	11111111111111111111111111111111111111000010111011110111111111111111	7	39-42,44,48,53
MTBCR17_737_more	MTBCR170647_S34	-	Thailand	L1	L1.1.1.5	21	0.5735	yes	no	774177777413771	774177777413771	774177777413771	951	EAI5	11110001111111111000011111111111111111000010111011111111111111111111	13	5-7,18-21,39-42,44,48
MTBCR17_737_more	MTBCR170652_S94	-	Thailand	L1	L1.1.1.9	15	0.2427	yes	no	677777777413731	677777777413731	677777777413731	529	EAI1-SOM	11101111111111111111111111111111111111000010111011111111111110111111	8	4,39-42,44,48,62
PRJNA598981	SRR10828619	SAMN13735695	Thailand	L1	L1.2.2.2	312	0.9956	yes	yes	674000003413771	674000003413771	674000003413771	89	EAI2-nonthaburi	11101111101111110000000000000000000111000010111011111111111111111111	27	4,10,17-35,39-42,44,48
PRJNA598981	SRR10828623	SAMN13735720	Thailand	L1	L1.2.2.2	181	0.9957	yes	yes	674000003413771	674000003413771	674000003413771	89	EAI2-nonthaburi	11101111101111110000000000000000000111000010111011111111111111111111	27	4,10,17-35,39-42,44,48
PRJNA598981	SRR10828628	SAMN13735716	Thailand	L1	L1.1.3.3	183	0.9916	yes	no	777777757413771	777777753413771	777777757413771	591	EAI6-BGD1	11111000111111111111111111111111011111000010111011111110111111111111	11	6-8,33,39-42,44,48,56
PRJNA598981	SRR10828633	SAMN13735711	Thailand	L1	L1.2.2.2	255	0.9955	yes	yes	674000003413771	674000003413771	674000003413771	89	EAI2-nonthaburi	11101111101111110000000000000000000111000010111011111111111111111111	27	4,10,17-35,39-42,44,48
PRJNA598949	SRR10828198	SAMN13735023	Thailand	L1	L1.1.1.6	27	0.7519	yes	no	777777777410771	777777777410771	777777777410771	776	EAI5	11111111111111111111111111111111111111000010000001111111000011111111	14	39-42,44-49,57-60
PRJNA542351	SRR10185942	SAMN11619175	Malaysia	L1	L1.1.3.2	33	0.8204	yes	no	777737757413771	777737757413771	777737757413771	Orphan or New	EAI6-BGD1	11111111111111111111110111111111011111000010111011111110111111111111	9	23,33,39-42,44,48,56
PRJNA542351	SRR10185950	SAMN11619180	Malaysia	L1	L1.3.2	38	0.8702	yes	no	777777377413731	777777377413731	777777377413731	Orphan or New	Not defined	11111111111111111111111111110111111111000010111011111111100110111111	10	29,39-42,44,48,58-59,62
PRJNA542351	SRR10185951	SAMN11619179	Malaysia	L1	L1.1.3.2	27	0.7193	yes	no	777777757413771	777777757413771	777777757413771	591	EAI6-BGD1	11111111111111111111111111111111011111000010111011111110111111111111	8	33,39-42,44,48,56
PRJNA575111	SRR10214500	SAMN12878111	Malaysia	L1	L1.2.2.3	172	0.9961	yes	yes	677777477413771	677777477413771	677777477413771	19	EAI2-Manila	11101111101111111111111111111001111111000010111011111111111111111111	10	4,10,30-31,39-42,44,48
PRJNA575111	SRR10214501	SAMN12878110	Malaysia	L1	L1.2.2.4	129	0.9961	yes	yes	677777477413771	676567477413771	677777477413771	19	EAI2-Manila	11101111101111111111111111111001111111000010111011111111111111111111	10	4,10,30-31,39-42,44,48
PRJNA575111	SRR10214502	SAMN12878109	Malaysia	L1	L1.2.2.3	189	0.9935	yes	yes	677777477413771	677777477413771	677777477413771	19	EAI2-Manila	11101111101111111111111111111001111111000010111011111111111111111111	10	4,10,30-31,39-42,44,48
PRJNA575111	SRR10214503	SAMN12878108	Malaysia	L1	L1.2.2.4	159	0.9956	yes	yes	000000007413771	000000007413771	000000007413771	1365	EAI5	00000000000000000000000000000000001111000010111011111111111111111111	40	1-34,39-42,44,48
PRJNA575111	SRR10214504	SAMN12878107	Malaysia	L1	L1.2.2.4	161	0.9942	yes	yes	000000007413771	000000007413771	000000007413771	1365	EAI5	00000000000000000000000000000000001111000010111011111111111111111111	40	1-34,39-42,44,48
PRJNA575111	SRR10214505	SAMN12878106	Malaysia	L1	L1.2.2.1	142	0.988	yes	yes	677777477413771	667777477413771	677777477413771	19	EAI2-Manila	11101111101111101111111111111001111111000010111011111111111111111111	11	4,10,16,30-31,39-42,44,48
PRJNA575111	SRR10214506	SAMN12878105	Malaysia	L1	L1.2.2.3	196	0.9958	yes	yes	677777477413771	677777477413771	677777477413771	19	EAI2-Manila	11101111101111111111111111111001111111000010111011111111111111111111	10	4,10,30-31,39-42,44,48
PRJNA575111	SRR10214507	SAMN12878104	Malaysia	L1	L1.2.2.3	160	0.9964	yes	yes	677777477413771	677607477413771	677777477413771	19	EAI2-Manila	11101111101111111111111111111001111111000010111011111111111111111111	10	4,10,30-31,39-42,44,48
PRJNA575111	SRR10214508	SAMN12878103	Malaysia	L1	L1.2.2.4	183	0.9953	yes	yes	000000007413771	000000007413771	000000007413771	1365	EAI5	00000000000000000000000000000000001111000010111011111111111111111111	40	1-34,39-42,44,48
PRJNA575111	SRR10214659	SAMN12877777	Malaysia	L1	L1.2.2.1	149	0.9894	yes	yes	677777477413771	677777477413751	677777477413771	19	EAI2-Manila	11101111101111101111111111111001111111000010111011111111111111111111	11	4,10,16,30-31,39-42,44,48
PRJNA575111	SRR9222607	SAMN11322065	Malaysia	L1	L1.2.2.3	169	0.9954	yes	yes	677777477413771	677777477413771	677777477413771	19	EAI2-Manila	11101111101111111111111111111001111111000010111011111111111111111111	10	4,10,30-31,39-42,44,48
PRJEB10037	ERR983235	SAMEA3505303	Myanmar	L1	L1.1.2.2	13	0.2024	yes	no	477777777413031	477777777413031	477777777413031	355	EAI3-IND	11001111111111111111111111111111111111000010111010000111111110111111	13	3-4,39-42,44,48,50-53,62
PRJEB10037	ERR983237	SAMEA3505305	Myanmar	L1	L1.1.2.2	31	0.8153	yes	no	477777777413071	477777777413071	477777777413071	11	EAI3-IND	11001111111111111111111111111111111111000010111010000111111111111111	12	3-4,39-42,44,48,50-53
myanmar20	S1007	-	Myanmar	L1	L1.1.1.8	21	0.5575	yes	no	777777777413671	777777777413671	777777777413671	256	EAI5	11111111111111111111111111111111111111000010111011110111111111111111	7	39-42,44,48,53
myanmar20	S1022	-	Myanmar	L1	L1.1.2.2	20	0.5167	yes	no	467777777413031	467777777413031	467777777413231	474	EAI5	11001111111110111111111111111111111111000010111010000111111000111111	16	3-4,14,39-42,44,48,50-53,60-62
myanmar20	S1040	-	Myanmar	L1	L1.2.2.2	14	0.2589	yes	yes	674000003413771	674140003413771	674140003413771	89	EAI2-nonthaburi	11101111101111110000000000000000000111000010111011111111111111111111	27	4,10,17-35,39-42,44,48
myanmar20	S1042	-	Myanmar	L1	L1.1.3.4	26	0.7401	yes	no	700777747413771	700777747413771	730777747413771	129	EAI6-BGD1	11111100001000000001111111111111001111000010111011111110111111111111	21	7-10,12-19,33-34,39-42,44,48,56
myanmar20	S1047	-	Myanmar	L1	L1.3.2	32	0.8652	yes	no	777777777413731	777777777413731	777777777413731	48	EAI1-SOM	11111111111111111111111111111111111111000010111011111111111110111111	7	39-42,44,48,62
myanmar20	S1049	-	Myanmar	L1	L1.2.2.3	25	0.745	yes	yes	677777477413771	677777477413771	677777477413771	19	EAI2-Manila	11101111101111111111111111111001111111000010111011111111111111111111	10	4,10,30-31,39-42,44,48
myanmar20	S1050	-	Myanmar	L1	L1.1.3.1	29	0.8296	yes	no	777777753403371	777777751403771	777777751403771	Orphan or New	Not defined	11111001111111111111111111111111010111000000111011011110011111111111	14	6-7,33,35,39-44,48,51,56-57
myanmar20	S1059	-	Myanmar	L1	L1.1.3.1	75	0.9797	yes	no	777603777413371	777603757413371	777613757413771	Orphan or New	Not defined	11111001111111111111100000111111111111000010111011011110011111111111	16	6-7,22-26,39-42,44,48,51,56-57
myanmar20	S1091	-	Myanmar	L1	L1.1.2.2	11	0.1395	yes	no	472037777413771	672037777413771	772037777413771	Orphan or New	Not defined	11001111111111011100000111111111111111000010111011111111011111111111	15	3-4,15,19-23,39-42,44,48,57
myanmar20	S1099	-	Myanmar	L1	L1.2.2.1	16	0.3194	yes	yes	657777477413701	657777477413701	657777477413701	1512	EAI2-Manila	11101111101101111111111111111001111111000010111011111111111110001111	14	4,10,13,30-31,39-42,44,48,62-64
myanmar20	S2012	-	Myanmar	L1	L1.3.2	15	0.2999	yes	no	777777777413631	777777777413631	777777777413631	947	EAI5	11111111111111111111111111111111111111000010111011110000000000111111	16	39-42,44,48,53-62
myanmar20	S2020	-	Myanmar	L1	L1.2.2.2	14	0.2385	yes	yes	674000003413771	674000003413771	674000003413771	89	EAI2-nonthaburi	11101111101111110000000000000000000111000010111011111111111111111111	27	4,10,17-35,39-42,44,48
myanmar20	S2022	-	Myanmar	L1	L1.1.3.1	20	0.5127	yes	no	777400000400371	777400400400371	777400000400371	Orphan or New	Not defined	11111001111111111111000000000000000001000000000001011110011111111111	33	6-7,21-37,39-49,51,56-57
myanmar20	S2025	-	Myanmar	L1	L1.1.3.1	30	0.8021	yes	no	777737757413371	777777777413771	777777777413771	3766	EAI6-BGD1	11111001111111111111110111111111011111000010111011011110011111111111	13	6-7,23,33,39-42,44,48,51,56-57
myanmar20	S2032	-	Myanmar	L1	L1.3.2	136	0.9856	yes	no	777777775413731	777777775413731	777777775413731	1313	EAI1-SOM	11111111111111111111111111111111111011000010111011111111111110111111	8	36,39-42,44,48,62
myanmar20	S2036	-	Myanmar	L1	L1.1.3.1	100	0.9816	yes	no	777777740400071	777777740400071	777777740403571	Orphan or New	Not defined	11111001111111100111111111111111000001000000000000000110011111111111	26	6-7,16-17,33-37,39-53,56-57
myanmar20	S2037	-	Myanmar	L1	L1.3.2	63	0.9777	yes	no	757777777413731	757777777413731	757777777413731	806	EAI1-SOM	11111111111101111111111111111111111111000010111011111111111110111111	8	13,39-42,44,48,62
myanmar20	S2038	-	Myanmar	L1	L1.1.1.6	17	0.3609	yes	no	777777777413771	777777777413771	777777777413771	236	EAI5	11111111111111111111111111111111111111000010111011111111000011111111	10	39-42,44,48,57-60
myanmar20	S3006	-	Myanmar	L1	L1.2.2.2	12	0.1982	yes	yes	674000003413771	674000003413771	674000003413771	89	EAI2-nonthaburi	11101111101111110000000000000000000111000010111011111111111111111111	27	4,10,17-35,39-42,44,48
myanmar20	S3011	-	Myanmar	L1	L1.1.3.4	34	0.9055	yes	no	700777746013771	700777747413771	712777767413771	1473	EAI5	11111100001000000001111111111111001100000010111011111110111111111111	23	7-10,12-19,33-34,37-42,44,48,56
myanmar20	S3019	-	Myanmar	L1	L1.1.2.2	26	0.7474	yes	no	477776077411771	477776077411771	477776077411771	475	EAI5	11001111111111111111111111100001111111000010001011111111111111111111	14	3-4,28-31,39-42,44-46,48
myanmar20	S3031	-	Myanmar	L1	L1.1.1.8	34	0.8849	yes	no	777777777413671	777777777413671	777777777413671	256	EAI5	11111111111111111111111111111111111111000010111011110111111111111111	7	39-42,44,48,53
PRJNA355614	SRR5065201	SAMN06092154	Vietnam	L1	L1.1.1.1	16	0.3198	yes	no	700177774413771	700377774413771	700377774413771	Orphan or New	Not defined	11111110000000000000011111111111111001000010111011111111111111111111	22	8-21,36-37,39-42,44,48
PRJNA355614	SRR5065202	SAMN06091979	Vietnam	L1	L1.1.1.1	49	0.9261	yes	no	777777774413771	777777774413771	777777774413771	139	EAI4-VNM	11111111111111111111111111111111111001000010111011111111111111111111	8	36-37,39-42,44,48
PRJNA355614	SRR5065205	SAMN06091720	Vietnam	L1	L1.1.1.1	52	0.918	yes	no	777777774413771	777777774413771	777777774413771	139	EAI4-VNM	11111111111111111111111111111111111001000010111011111111111111111111	8	36-37,39-42,44,48
PRJNA355614	SRR5065207	SAMN06091938	Vietnam	L1	L1.1.1.1	56	0.9346	yes	no	777737774413771	777737774413771	777737774413771	564	EAI4-VNM	11111111111111111111110111111111111001000010111011111111111111111111	9	23,36-37,39-42,44,48
PRJNA355614	SRR5065211	SAMN06092039	Vietnam	L1	L1.1.1.1	68	0.9482	yes	no	777777774413771	777777774413771	777777774413771	139	EAI4-VNM	11111111111111111111111111111111111001000010111011111111111111111111	8	36-37,39-42,44,48
PRJNA355614	SRR5065227	SAMN06091747	Vietnam	L1	L1.1.1.1	48	0.9069	yes	no	777777000000011	777777000000011	777777100000011	405	Zero-copy	11111111111111111111111111110000000000000000000000000000000000011111	35	29-63
PRJNA355614	SRR5065236	SAMN06091987	Vietnam	L1	L1.1.1.1	80	0.9541	yes	no	777777774413571	777777774413571	777777774413571	Orphan or New	Not defined	11111111111111111111111111111111111001000010111011101111111111111111	9	36-37,39-42,44,48,52
PRJNA355614	SRR5065237	SAMN06091836	Vietnam	L1	L1.1.1.1	37	0.8513	yes	no	777777774413771	777777774413771	777777774413771	139	EAI4-VNM	11111111111111111111111111111111111001000010111011111111111111111111	8	36-37,39-42,44,48
PRJNA355614	SRR5065243	SAMN06091718	Vietnam	L1	L1.1.1.1	28	0.759	yes	no	777777777413071	777777777413071	777777777413071	934	EAI5	11111111111111111111111111111111111111000010011010000001111111111111	13	39-42,44-45,48,50-55
PRJNA355614	SRR5065247	SAMN06091936	Vietnam	L1	L1.1.1.1	50	0.9214	yes	no	777603000000011	777603000000011	777603000000011	802	Zero-copy	11111111111111111111100000110000000000000000000000000000000000011111	40	22-26,29-63
PRJNA355614	SRR5065256	SAMN06092044	Vietnam	L1	L1.1.1.1	44	0.9071	yes	no	777777774413771	777777774413771	777777774413771	139	EAI4-VNM	11111111111111111111111111111111111001000010111011111111111111111111	8	36-37,39-42,44,48
PRJNA355614	SRR5065258	SAMN06091920	Vietnam	L1	L1.1.1.1	57	0.9369	yes	no	777601774413771	777601774413771	777601774413771	622	EAI4-VNM	11111111111111111111100000011111111001000010111011111111111111111111	14	22-27,36-37,39-42,44,48
PRJNA355614	SRR5065264	SAMN06092196	Vietnam	L1	L1.1.1.1	51	0.9343	yes	no	777777774413771	777777774413771	777777774413771	139	EAI4-VNM	11111111111111111111111111111111111001000010111011111111110111111111	9	36-37,39-42,44,48,59
PRJNA355614	SRR5065266	SAMN06092191	Vietnam	L1	L1.1.1.1	37	0.8797	yes	no	777777000000011	777777000000011	777777000000011	405	Zero-copy	11111111111111111111111111110000000000000000000000000000000000011111	35	29-63
PRJNA355614	SRR5065271	SAMN06092054	Vietnam	L1	L1.1.1.1	51	0.9283	yes	no	777777774413771	777777774413771	777777774413771	139	EAI4-VNM	11111111111111111111111111111111111001000010111011111111111111111111	8	36-37,39-42,44,48
PRJNA355614	SRR5065280	SAMN06092132	Vietnam	L1	L1.1.1.1	43	0.9099	yes	no	777737777413771	777737777413771	777737777413771	618	EAI5	11111111111111111111110111111111111111000010111011111111111111111111	7	23,39-42,44,48
PRJNA355614	SRR5065284	SAMN06091889	Vietnam	L1	L1.1.1.1	62	0.9427	yes	no	777777774413771	777777774413771	777777774413771	139	EAI4-VNM	11111111111111111111111111111111111001000010111011111111111111111111	8	36-37,39-42,44,48
PRJNA355614	SRR5065285	SAMN06092112	Vietnam	L1	L1.1.1.4	59	0.9468	yes	no	777777777413771	777777777413371	777777777413771	236	EAI5	11111111111111111111111111111111111111000010111011111111111111111111	6	39-42,44,48
PRJNA355614	SRR5065289	SAMN06092058	Vietnam	L1	L1.1.1.1	38	0.8791	yes	no	777777777403771	777777777403771	777777777403771	458	EAI5	11111111111111111111111111111111111111000000111000111111111111111111	9	39-44,48-50
PRJNA355614	SRR5065296	SAMN06091950	Vietnam	L1	L1.1.1.1	58	0.9398	yes	no	777777774413771	777777774413771	777777774413771	139	EAI4-VNM	11111111111111111111111111111111111001000010111011111111111111111111	8	36-37,39-42,44,48
PRJNA355614	SRR5065302	SAMN06091933	Vietnam	L1	L1.1.1.1	42	0.8928	yes	no	777777000000011	777777000000011	777777000000011	405	Zero-copy	11111111111111111111111111110000000000000000000000000000000000011111	35	29-63
PRJNA355614	SRR5065305	SAMN06092131	Vietnam	L1	L1.1.1.1	46	0.9189	yes	no	777777774413771	777777774413771	777777774413771	139	EAI4-VNM	11111111111111111111111111111111111001000010111011111111111111111111	8	36-37,39-42,44,48
PRJNA355614	SRR5065306	SAMN06091944	Vietnam	L1	L1.1.1.1	46	0.9121	yes	no	777777000000011	777777000000011	777777000000331	405	Zero-copy	11111111111111111111111111110000000000000000000000000000000000011111	35	29-63
PRJNA355614	SRR5065309	SAMN06092012	Vietnam	L1	L1.1.1.1	36	0.8593	yes	no	777733777413751	777733777413751	777733777413751	Orphan or New	Not defined	11111110000111111111110110111111111111000010111011111111111111011110	14	8-11,23,26,39-42,44,48,63,68
PRJNA355614	SRR5065310	SAMN06091782	Vietnam	L1	L1.1.1.1	52	0.9195	yes	no	777777000000011	777777000000011	777777000000071	405	Zero-copy	11111111111111111111111111110000000000000000000000000000000000011111	35	29-63
PRJNA355614	SRR5065317	SAMN06091771	Vietnam	L1	L1.1.1.1	40	0.8779	yes	no	777777774413771	777777774413771	777777774413771	139	EAI4-VNM	11111111111111111111111111111111111001000010111011111111111111111111	8	36-37,39-42,44,48
PRJNA355614	SRR5065318	SAMN06091775	Vietnam	L1	L1.1.1.1	32	0.8173	yes	no	777700074413771	777700074413771	777700074413771	723	EAI4-VNM	11111111011111111111110000000001111001000010111011111111110111111111	19	9,23-31,36-37,39-42,44,48,59
PRJNA355614	SRR5065320	SAMN06091719	Vietnam	L1	L1.1.1	49	0.9145	yes	no	737777777413771	737777777413771	737777777413771	204	EAI5	11111111100011111111111111111111111111000010111011111111111111111111	9	10-12,39-42,44,48
PRJNA355614	SRR5065322	SAMN06092103	Vietnam	L1	L1.1.1.10	42	0.9009	yes	no	777777777413731	777777777413731	777777777413731	48	EAI1-SOM	11111111111111111111111111111111111111000010111011111111111100111111	8	39-42,44,48,61-62
PRJNA355614	SRR5065330	SAMN06091854	Vietnam	L1	L1.1.1.1	33	0.8115	yes	no	777637777410171	777637777410171	777637777410171	Orphan or New	EAI5	11111111111111111111100111111111111111000010000000001111111111111111	15	22-23,39-42,44-52
PRJNA355614	SRR5065331	SAMN06092109	Vietnam	L1	L1.1.1.1	44	0.9186	yes	no	777777774413771	777777774413771	777777774413771	139	EAI4-VNM	11111111111111111111111111111111111001000010111011111111111111111111	8	36-37,39-42,44,48
PRJNA355614	SRR5065337	SAMN06091911	Vietnam	L1	L1.1.1.1	70	0.9501	yes	no	777777774413771	777777774413771	777777774413771	139	EAI4-VNM	11111111111111111111111111111111111001000010111011111111111111111111	8	36-37,39-42,44,48
PRJNA355614	SRR5065342	SAMN06091816	Vietnam	L1	L1.1.1.1	48	0.9088	yes	no	777777774413771	777777774413771	777777774413771	139	EAI4-VNM	11111111111111111111111111111111111001000010111011111111011111111111	9	36-37,39-42,44,48,57
PRJNA355614	SRR5065346	SAMN06091743	Vietnam	L1	L1.1.1.1	59	0.9298	yes	no	777737754413771	777737754413771	777737754413771	Orphan or New	EAI4-VNM	11111111111111111111110111111111011001000010111011111111101111111111	11	23,33,36-37,39-42,44,48,58
PRJNA355614	SRR5065348	SAMN06091793	Vietnam	L1	L1.1.1.1	46	0.9016	yes	no	777777774413771	777777774413771	777777774413771	139	EAI4-VNM	11111111111111111111111111111111111001000010111011111111111111111111	8	36-37,39-42,44,48
PRJNA355614	SRR5065349	SAMN06091976	Vietnam	L1	L1.1.1.1	34	0.847	yes	no	777737774413771	777737774413771	777737774413771	564	EAI4-VNM	11111111111111111111110111111111111001000010111011111111111111111111	9	23,36-37,39-42,44,48
PRJNA355614	SRR5065355	SAMN06092019	Vietnam	L1	L1.1.1.1	45	0.9119	yes	no	777777774413771	777777774413771	777777774413771	139	EAI4-VNM	11111111111111111111111111111111111001000010111011111111111111111111	8	36-37,39-42,44,48
PRJNA355614	SRR5065369	SAMN06091921	Vietnam	L1	L1.1.1.1	53	0.9296	yes	no	777777774413771	777777774413771	777777774413771	139	EAI4-VNM	11111111111111111111111111111111111001000010111011111111111111111111	8	36-37,39-42,44,48
PRJNA355614	SRR5065375	SAMN06091810	Vietnam	L1	L1.2.2.5	47	0.9142	yes	yes	677777477413771	677777477413771	777777777413771	19	EAI2-Manila	11101111101111111111111111111001111111000010111011111111111111111111	10	4,10,30-31,39-42,44,48
PRJNA355614	SRR5065379	SAMN06091902	Vietnam	L1	L1.1.1.1	36	0.8609	yes	no	577777774413771	577777774413771	577777774413771	1731	EAI4-VNM	11011111111111111111111111111111111001000010111011111111111111111111	9	3,36-37,39-42,44,48
PRJNA355614	SRR5065383	SAMN06091907	Vietnam	L1	L1.1.1.1	50	0.9217	yes	no	777777774413771	777777774413771	777777774713771	139	EAI4-VNM	11111111111111111111111111111111111001000010111011111111111111111111	8	36-37,39-42,44,48
PRJNA355614	SRR5065386	SAMN06091741	Vietnam	L1	L1.1.1.10	48	0.9068	yes	no	777777777413731	777777777413731	777777777413731	48	EAI1-SOM	11111111111111111111111111111111111111000010111011111111111100111111	8	39-42,44,48,61-62
PRJNA355614	SRR5065395	SAMN06092064	Vietnam	L1	L1.1.1.1	31	0.8151	yes	no	777777000000011	777777000000011	777777000000011	405	Zero-copy	11111111111111111111111111110000000000000000000000000000000000011111	35	29-63
PRJNA355614	SRR5065398	SAMN06091951	Vietnam	L1	L1.1.1.1	21	0.5475	yes	no	777777774413771	777777774413771	777777774413771	139	EAI4-VNM	11111110011111111111111111111111111001000010111011111111111111111111	10	8-9,36-37,39-42,44,48
PRJNA355614	SRR5065402	SAMN06092047	Vietnam	L1	L1.1.1.1	49	0.9261	yes	no	777737754413771	777737754413771	777737754413771	Orphan or New	EAI4-VNM	11111111111111111111110111111111011001000010111011111111101111111111	11	23,33,36-37,39-42,44,48,58
PRJNA355614	SRR5065415	SAMN06092031	Vietnam	L1	L1.1.1.1	51	0.9306	yes	no	777777774401711	777777774401711	777777774401711	Orphan or New	Not defined	11111111111111111111111111111111111001000000001011111100111110011111	15	36-37,39-46,48,55-56,62-63
PRJNA355614	SRR5065428	SAMN06092094	Vietnam	L1	L1.1.1.1	40	0.8956	yes	no	660037777413771	660037777413771	660037777413771	Orphan or New	Not defined	11100000111110000000000111111111111111000010111011111111111111111111	21	4-8,14-23,39-42,44,48
PRJNA355614	SRR5065431	SAMN06091994	Vietnam	L1	L1.1.1.1	57	0.9365	yes	no	777777774413771	777777774413771	777777774413771	139	EAI4-VNM	11111111111111111111111111111111111001000010111011111111111111111111	8	36-37,39-42,44,48
PRJNA355614	SRR5065432	SAMN06091906	Vietnam	L1	L1.1.1.8	39	0.8804	yes	no	777777777413671	777777777413671	777777777413671	256	EAI5	11111111111111111111111111111111111111000010111011110111111111111111	7	39-42,44,48,53
PRJNA355614	SRR5065439	SAMN06091710	Vietnam	L1	L1.1.1.1	49	0.9235	yes	no	777777774413771	777777774413771	777777774413771	139	EAI4-VNM	11111111111111111111111111111111111001000010111011111111111111111111	8	36-37,39-42,44,48
PRJNA355614	SRR5065445	SAMN06092121	Vietnam	L1	L1.1.1.1	45	0.9173	yes	no	777777774413771	777777774413771	777777774413771	139	EAI4-VNM	11111111111111111111111111111111111001000010111011111111111111111111	8	36-37,39-42,44,48
PRJNA355614	SRR5065446	SAMN06092184	Vietnam	L1	L1.1.1.1	38	0.8938	yes	no	777776074413771	777776074413771	777776074413771	Orphan or New	Not defined	11111111111111111111111111100001111001000010111011111111111111111111	12	28-31,36-37,39-42,44,48
PRJNA355614	SRR5065447	SAMN06091702	Vietnam	L1	L1.1.1.1	25	0.6792	yes	no	777717774413771	777717774413771	777717774413771	Orphan or New	Not defined	11111111111111111111110011111111111001000010111011111111110011111111	12	23-24,36-37,39-42,44,48,59-60
PRJNA355614	SRR5065448	SAMN06092111	Vietnam	L1	L1.1.1.1	49	0.9299	yes	no	777777374413771	777777374413771	777777374413771	Orphan or New	Not defined	11111111111111111111111111110111111001000010111011111111111111111111	9	29,36-37,39-42,44,48
PRJNA355614	SRR5065449	SAMN06091766	Vietnam	L1	L1.1.1.1	37	0.8559	yes	no	777777774413771	777777774413771	777777774413771	139	EAI4-VNM	11111111111111111111111111111111111001000010111011111111111111111111	8	36-37,39-42,44,48
PRJNA355614	SRR5065452	SAMN06091903	Vietnam	L1	L1.1.1.1	26	0.7289	yes	no	776777774413761	776777774413761	776777774413761	Orphan or New	Not defined	11111111111111111101111111111111111001000010111011111111111111101111	10	19,36-37,39-42,44,48,64
PRJNA355614	SRR5065456	SAMN06091755	Vietnam	L1	L1.1.1.4	70	0.9459	yes	no	777577777413771	777577777413771	777577777413771	1372	EAI5	11111111111111111111011111111111111111000010111011111111111111111111	7	21,39-42,44,48
PRJNA355614	SRR5065458	SAMN06092155	Vietnam	L1	L1.1.1.1	30	0.8158	yes	no	777777774413771	777777774413771	777777774413771	139	EAI4-VNM	11111111111111111111111111111111111001000010111011111111111111111111	8	36-37,39-42,44,48
PRJNA355614	SRR5065459	SAMN06092082	Vietnam	L1	L1.1.1	45	0.9168	yes	no	777777777413771	777777777413771	777777777413771	236	EAI5	11111111000111111111111111111111111111000010111011111111111011111111	10	9-11,39-42,44,48,60
PRJNA355614	SRR5065464	SAMN06092130	Vietnam	L1	L1.1.1.1	45	0.9148	yes	no	777777774413771	777777774413771	777777774413771	139	EAI4-VNM	11111111111111111111111111111111111001000010111011111111111111111111	8	36-37,39-42,44,48
PRJNA355614	SRR5065468	SAMN06091893	Vietnam	L1	L1.1.1.1	48	0.9184	yes	no	777777777413771	777777777413771	777777777413771	236	EAI5	11111111111111111111111111111111111111000010111011111111111111111111	6	39-42,44,48
PRJNA355614	SRR5065485	SAMN06091997	Vietnam	L1	L1.1.1.1	58	0.9388	yes	no	777777374413771	777777374413771	777777374413771	Orphan or New	Not defined	11111111111111111111111111110111111001000010111011111111111111111111	9	29,36-37,39-42,44,48
PRJNA355614	SRR5065491	SAMN06091701	Vietnam	L1	L1.1.1.1	56	0.9305	yes	no	777777774413771	777777774413771	777777774413771	139	EAI4-VNM	11111111111111111111111111111111111001000010111011111111111111111111	8	36-37,39-42,44,48
PRJNA355614	SRR5065494	SAMN06091752	Vietnam	L1	L1.1.1.1	38	0.8605	yes	no	777777774413771	777777774413771	777777774413771	139	EAI4-VNM	11111111111111111111111111111111111001000010111011111111111111111111	8	36-37,39-42,44,48
PRJNA355614	SRR5065495	SAMN06091768	Vietnam	L1	L1.1.1.1	35	0.84	yes	no	777777774413771	777777774413771	777777774413771	139	EAI4-VNM	11111111111111111111111111111111111001000010111011111111111111111111	8	36-37,39-42,44,48
PRJNA355614	SRR5065496	SAMN06091888	Vietnam	L1	L1.1.1.1	30	0.7813	yes	no	477777574413771	477777574413771	477777574413771	Orphan or New	Not defined	11000000111111111111111111111011111001000010111011111111111111111111	15	3-8,30,36-37,39-42,44,48
PRJNA355614	SRR5065498	SAMN06091712	Vietnam	L1	L1.1.1.1	48	0.9093	yes	no	777777000000011	777777774400751	777777774413771	405	Zero-copy	11111111111111111111111111110000000000000000000000000000000000011111	35	29-63
PRJNA355614	SRR5065502	SAMN06092080	Vietnam	L1	L1.1.1.1	27	0.7449	yes	no	577777000000011	577777000000011	577777000000011	1618	Zero-copy	11011111111111111111111111110000000000000000000000000000000000011111	36	3,29-63
PRJNA355614	SRR5065503	SAMN06092167	Vietnam	L1	L1.2.2.4	67	0.9602	yes	yes	677777477413771	677777477413771	677777477413771	19	EAI2-Manila	11101111101111111111111111111001111111000010111011111111111111111111	10	4,10,30-31,39-42,44,48
PRJNA355614	SRR5065504	SAMN06091988	Vietnam	L1	L1.1.1.4	53	0.9342	yes	no	777777777413371	777777777413371	777777777413371	234	EAI5	11111111111111111111111111111111111111000010111011011111111111111111	7	39-42,44,48,51
PRJNA355614	SRR5065509	SAMN06091760	Vietnam	L1	L1.1.1.1	52	0.9204	yes	no	777777774413771	777777774413771	777777774413771	139	EAI4-VNM	11111111111111111111111111111111111001000010111011111111111111111111	8	36-37,39-42,44,48
PRJNA355614	SRR5065513	SAMN06092037	Vietnam	L1	L1.1.1.1	45	0.9085	yes	no	777777774413771	777777774413771	777777774413771	139	EAI4-VNM	11111111111111111111111111111111111001000010111011111111111111111111	8	36-37,39-42,44,48
PRJNA355614	SRR5065516	SAMN06092079	Vietnam	L1	L1.1.1.1	56	0.9397	yes	no	777737774413771	777737774413771	777737774413771	564	EAI4-VNM	11111111111111111111110111111111111001000010111011111111111111111111	9	23,36-37,39-42,44,48
PRJNA355614	SRR5065523	SAMN06092021	Vietnam	L1	L1.1.1.1	24	0.6733	yes	no	777777774413771	777777774413771	777777774413771	139	EAI4-VNM	01111111111111111111111111111111111001000010111011111111111111111111	9	1,36-37,39-42,44,48
PRJNA355614	SRR5065525	SAMN06091861	Vietnam	L1	L1.1.1.1	28	0.7448	yes	no	777777774413771	777777774413771	777777774413771	139	EAI4-VNM	11111111111111111111111111111111111001000010111011111111111111111111	8	36-37,39-42,44,48
PRJNA355614	SRR5065532	SAMN06091797	Vietnam	L1	L1.1.1.1	33	0.82	yes	no	777737777413771	777737777413771	777737777413771	618	EAI5	11111111111111111111110111111111111111000010111011111111111111111111	7	23,39-42,44,48
PRJNA355614	SRR5065548	SAMN06091700	Vietnam	L1	L1.1.1.1	38	0.8653	yes	no	777777774413771	777777774413771	777777774413771	139	EAI4-VNM	11111111111111111111111111111111111001000010111011111111111111111111	8	36-37,39-42,44,48
PRJNA355614	SRR5065559	SAMN06091926	Vietnam	L1	L1.1.1.1	52	0.9315	yes	no	777777774413711	777777774413711	777777774413711	456	EAI4-VNM	11111111111111111111111111111111111001000010111011111111111110011111	10	36-37,39-42,44,48,62-63
PRJNA355614	SRR5065564	SAMN06091751	Vietnam	L1	L1.1.1.1	47	0.9036	yes	no	403777774413771	403777774413771	407777774413771	Orphan or New	Not defined	11000000000000011111111111111111111001000010111011111111111111111111	21	3-15,36-37,39-42,44,48
PRJNA355614	SRR5065584	SAMN06091876	Vietnam	L1	L1.1.1.1	20	0.521	yes	no	777777774413771	777777774413771	777777774413771	139	EAI4-VNM	11111111111111111111111111111111111001000010111011111111111111111111	8	36-37,39-42,44,48
PRJNA355614	SRR5065587	SAMN06091754	Vietnam	L1	L1.1.1.1	25	0.6836	yes	no	777600774413771	777600774413771	777600774413771	2119	EAI4-VNM	11111111111111111111100000001111111001000010111011111111111111111111	15	22-28,36-37,39-42,44,48
PRJNA355614	SRR5065593	SAMN06091984	Vietnam	L1	L1.1.1.1	38	0.8767	yes	no	777777774413771	777777774413771	777777774413771	139	EAI4-VNM	11110011111111111111111111111111111001000010111011111111111111111111	10	5-6,36-37,39-42,44,48
PRJNA355614	SRR5065603	SAMN06092060	Vietnam	L1	L1.1.1.1	23	0.6319	yes	no	777777677403771	777777677403771	777777677403771	Orphan or New	Not defined	11111111111111111111111111111101111111000000111011111111111111111111	8	31,39-44,48
PRJNA355614	SRR5065607	SAMN06091846	Vietnam	L1	L1.2.2.3	62	0.9445	yes	yes	477777477413771	477777477413771	477777477413771	413	EAI5	11001111101111111111111111111001111111000010111011111111111111111111	11	3-4,10,30-31,39-42,44,48
PRJNA355614	SRR5065609	SAMN06092122	Vietnam	L1	L1.1.1	48	0.9248	yes	no	737777717000771	737777717000771	737777717000771	Orphan or New	Not defined	11111111100011111111111111111110011110000000000001111111111111111111	17	10-12,32-33,38-49
PRJNA355614	SRR5065614	SAMN06091982	Vietnam	L1	L1.1.1.1	64	0.9442	yes	no	777777774413771	777777774413771	777777774413771	139	EAI4-VNM	11111111111111111111111111111111111001000010111011111111111111111111	8	36-37,39-42,44,48
PRJNA355614	SRR5065626	SAMN06092099	Vietnam	L1	L1.1.1.1	49	0.924	yes	no	777777774413771	777777774413771	777777774413771	139	EAI4-VNM	11111111111111111111111111111111111001000010111011111111111111111111	8	36-37,39-42,44,48
PRJNA355614	SRR5065632	SAMN06091819	Vietnam	L1	L1.1.1.1	53	0.9185	yes	no	777777000000011	777777000000011	777777000000011	405	Zero-copy	11111111111111111111111111110000000000000000000000000000000000011111	35	29-63
PRJNA355614	SRR5065633	SAMN06091924	Vietnam	L1	L1.2.2.3	46	0.9185	yes	yes	677777477413771	677777477413771	677777477413771	19	EAI2-Manila	11101111101111111111111111111001111111000010111011111111111111111111	10	4,10,30-31,39-42,44,48
PRJNA355614	SRR5065640	SAMN06091886	Vietnam	L1	L1.1.1.1	72	0.949	yes	no	777777774413771	777777774413771	777777774413771	139	EAI4-VNM	11111111111111111111111111111111111001000010111011111111111111111111	8	36-37,39-42,44,48
PRJNA355614	SRR5065641	SAMN06092045	Vietnam	L1	L1.1.1.1	85	0.9553	yes	no	777777774413771	777777774413771	777777774413771	139	EAI4-VNM	11111111111111111111111111111111111001000010111011111111111111111111	8	36-37,39-42,44,48
PRJNA355614	SRR5065648	SAMN06091971	Vietnam	L1	L1.1.1.1	24	0.6647	yes	no	777777774413771	777777774413771	777777774413771	139	EAI4-VNM	11111111111111111111111111111111111001000010111011111111111111111111	8	36-37,39-42,44,48
PRJNA355614	SRR5065651	SAMN06092190	Vietnam	L1	L1.1.1.1	43	0.9124	yes	no	777737774413771	777737774413771	777737774413771	564	EAI4-VNM	11111111111111111111110111111111111001000010111011111110011111111111	11	23,36-37,39-42,44,48,56-57
PRJNA355614	SRR5065655	SAMN06092023	Vietnam	L1	L1.1.1.1	48	0.9198	yes	no	703777774413771	703777774413771	703777774413771	Orphan or New	Not defined	11111111111000001111111111111111111001000010111011111111111111111111	13	12-16,36-37,39-42,44,48
PRJNA355614	SRR5065663	SAMN06092183	Vietnam	L1	L1.1.1.1	36	0.8809	yes	no	777777774000071	777777774000071	777777774000071	944	Unknown	11111111111111111111111111111111111000000000000000000000000011111111	25	36-60
PRJNA355614	SRR5065666	SAMN06092176	Vietnam	L1	L1.1.1.4	38	0.8909	yes	no	677777777413371	677777777413371	677777777413371	912	EAI5	11100001111111111111111111111111111111000010111011011111111111111111	11	4-7,39-42,44,48,51
PRJNA355614	SRR5065668	SAMN06091943	Vietnam	L1	L1.1.1.1	55	0.9322	yes	no	777777774413711	777777774413711	777777774413711	456	EAI4-VNM	11111111111111111111111111111111111001000010111011111111111110011111	10	36-37,39-42,44,48,62-63
PRJNA355614	SRR5065673	SAMN06091930	Vietnam	L1	L1.1.1.1	43	0.8947	yes	no	777777774413771	777777774413771	777777774413771	139	EAI4-VNM	11111111111111111111111111111111111001000010111011111111111111111111	8	36-37,39-42,44,48
PRJNA355614	SRR5065679	SAMN06091972	Vietnam	L1	L1.1.1.1	33	0.8362	yes	no	777777774413771	777777774413771	777777774413771	139	EAI4-VNM	11111111111111111111111111111111111001000010111011111111111111111111	8	36-37,39-42,44,48
PRJNA355614	SRR5065684	SAMN06092133	Vietnam	L1	L1.1.1.1	43	0.9048	yes	no	777777774413711	777777774413711	777777774413711	456	EAI4-VNM	11111111111111111111111111111111111001000010111011111111111110011111	10	36-37,39-42,44,48,62-63
PRJNA355614	SRR5065689	SAMN06092003	Vietnam	L1	L1.1.1.1	47	0.9184	yes	no	777777774413731	777777774413731	777777774413771	514	EAI4-VNM	11111111111111111111111111111111111001000010111011111111111110111111	9	36-37,39-42,44,48,62
PRJNA355614	SRR5065693	SAMN06091767	Vietnam	L1	L1.1.1.1	39	0.8687	yes	no	777737754413771	777737754413771	777737754413771	Orphan or New	EAI4-VNM	11111111111111111111110111111111011001000010111011111111101111111111	11	23,33,36-37,39-42,44,48,58
PRJNA355614	SRR5065695	SAMN06092014	Vietnam	L1	L1.1.1.1	56	0.9344	yes	no	777777774413731	777777774413731	777777774413731	514	EAI4-VNM	11111111111111111111111111111111111001000010111011111111111110111111	9	36-37,39-42,44,48,62
PRJNA355614	SRR5065704	SAMN06091913	Vietnam	L1	L1.1.1.7	37	0.8642	yes	no	777677777413771	777677777413771	777677777413771	497	EAI5	11111111111111111111101111111111111111000010111011111111111111111111	7	22,39-42,44,48
PRJNA355614	SRR5065706	SAMN06091999	Vietnam	L1	L1.1.1.1	38	0.8759	yes	no	777777774413731	777777774413731	777777774413771	514	EAI4-VNM	11111111111111111111111111111111111001000010111011111111111110111111	9	36-37,39-42,44,48,62
PRJNA355614	SRR5067223	SAMN06092274	Vietnam	L1	L1.1.1.1	30	0.7926	yes	no	777777774413771	777777774413771	777777774413771	139	EAI4-VNM	11111111111111111111111111111111111001000010111011111111111111111111	8	36-37,39-42,44,48
PRJNA355614	SRR5067226	SAMN06092548	Vietnam	L1	L1.1.1.8	35	0.8725	yes	no	777777777413671	777777777413671	777777777413671	256	EAI5	11111111111111111111111111111111111111000010111011110111111111111111	7	39-42,44,48,53
PRJNA355614	SRR5067232	SAMN06092344	Vietnam	L1	L1.1.1.1	30	0.7624	yes	no	777777774413771	777777774413771	777777774413771	139	EAI4-VNM	11111111111111111111111111111111111001000010111011111111111111111111	8	36-37,39-42,44,48
PRJNA355614	SRR5067235	SAMN06092412	Vietnam	L1	L1.1.1.1	47	0.9273	yes	no	777777774413771	777777774413771	777777774413771	139	EAI4-VNM	11111110011111111111111111111111111001000010111011111111111111111111	10	8-9,36-37,39-42,44,48
PRJNA355614	SRR5067239	SAMN06092632	Vietnam	L1	L1.1.1.1	34	0.8419	yes	no	777777774413771	777777774413771	777777774413771	139	EAI4-VNM	11111111111111111111111111111111111001000010111011111111111111111111	8	36-37,39-42,44,48
PRJNA355614	SRR5067242	SAMN06092203	Vietnam	L1	L1.1.1.1	46	0.9246	yes	no	777777000000011	777777000000011	777777000000011	405	Zero-copy	11111111111111111111111111110000000000000000000000000000000000011111	35	29-63
PRJNA355614	SRR5067246	SAMN06092371	Vietnam	L1	L1.1.1.1	21	0.5415	yes	no	777777777403771	777777777403771	777777777403771	458	EAI5	11111111111111111111111111111111111111000000111011111111111111111111	7	39-44,48
PRJNA355614	SRR5067247	SAMN06092307	Vietnam	L1	L1.1.1.1	58	0.9383	yes	no	777777774413771	777777774413771	777777774413771	139	EAI4-VNM	11111111111111111111111111111111111001000010111011111111111111111111	8	36-37,39-42,44,48
PRJNA355614	SRR5067248	SAMN06092392	Vietnam	L1	L1.1.1.1	57	0.9351	yes	no	737777774413771	737777774413771	737777774413771	1903	EAI4-VNM	11111111110011111111111111111111111001000010111011111111111111111111	10	11-12,36-37,39-42,44,48
PRJNA355614	SRR5067252	SAMN06092283	Vietnam	L1	L1.1.1.1	37	0.8834	yes	no	777737774413771	777737774413771	777737774413771	564	EAI4-VNM	11111111111111111111110111111111111001000010111011111111111111111111	9	23,36-37,39-42,44,48
PRJNA355614	SRR5067255	SAMN06092656	Vietnam	L1	L1.1.1.1	30	0.8068	yes	no	777777774413771	777777774413771	777777776413771	139	EAI4-VNM	11111111111111111111111111111111111001000010111011111111111111111111	8	36-37,39-42,44,48
PRJNA355614	SRR5067256	SAMN06092268	Vietnam	L1	L1.1.1.1	46	0.9199	yes	no	777777774413771	777777774413771	777777774413771	139	EAI4-VNM	11111111111111111111111111111111111001000010111011111111111111111111	8	36-37,39-42,44,48
PRJNA355614	SRR5067262	SAMN06092547	Vietnam	L1	L1.1.1.1	40	0.8859	yes	no	777777774413771	777777774413771	777777774413771	139	EAI4-VNM	11111111111111111111111111111111111001000010111011111111111111111111	8	36-37,39-42,44,48
PRJNA355614	SRR5067268	SAMN06092308	Vietnam	L1	L1.1.1	46	0.9175	yes	no	777637777410071	777637777410071	777637777410071	Orphan or New	EAI5	11111111111111111111100111111111111111000010000000000111111111111111	16	22-23,39-42,44-53
PRJNA355614	SRR5067269	SAMN06092434	Vietnam	L1	L1.1.1.1	35	0.8476	yes	no	777777774413771	777777774413771	777777774413771	139	EAI4-VNM	11111111111111111111111111111111111001000010111011111111111111111111	8	36-37,39-42,44,48
PRJNA355614	SRR5067276	SAMN06092589	Vietnam	L1	L1.1.1.1	62	0.9445	yes	no	777777774413771	777777774413771	777777774413771	139	EAI4-VNM	11111111111111111111111111111111111001000010111011111111111111111111	8	36-37,39-42,44,48
PRJNA355614	SRR5067279	SAMN06092388	Vietnam	L1	L1.1.1.1	37	0.8832	yes	no	777777774413771	777777774413771	777777774413771	139	EAI4-VNM	11111111111111111111111111111111111001000010111011111111111111111111	8	36-37,39-42,44,48
PRJNA355614	SRR5067280	SAMN06092328	Vietnam	L1	L1.1.1.1	56	0.934	yes	no	777777774413771	777777774413771	777777774413771	139	EAI4-VNM	11111111111111111111111111111111111001000010111011111111111111111111	8	36-37,39-42,44,48
PRJNA355614	SRR5067283	SAMN06092215	Vietnam	L1	L1.1.1.1	40	0.9002	yes	no	777737777413771	777737777413771	777737777413771	618	EAI5	11111111111111111111110111111111111111000010111011111111000111111111	10	23,39-42,44,48,57-59
PRJNA355614	SRR5067291	SAMN06092407	Vietnam	L1	L1.1.1.1	23	0.6509	yes	no	777577774413771	777577774413771	777577774413771	Orphan or New	Not defined	11111111111111111111011111111111111001000010111011111111111111111111	9	21,36-37,39-42,44,48
PRJNA355614	SRR5067296	SAMN06092364	Vietnam	L1	L1.2.2.5	29	0.797	yes	yes	677773477413771	677773477413771	677773477413771	Orphan or New	EAI2-Manila	11101111101111111111111110111001111111000010111011111111111111111111	11	4,10,26,30-31,39-42,44,48
PRJNA355614	SRR5067298	SAMN06092542	Vietnam	L1	L1.1.1.1	21	0.5673	yes	no	743601774413771	743601774413771	743601774413771	Orphan or New	Not defined	11111111111100011111100000011111111001000010111011111111111111111111	17	13-15,22-27,36-37,39-42,44,48
PRJNA355614	SRR5067300	SAMN06092470	Vietnam	L1	L1.1.1.1	60	0.947	yes	no	777777774413771	777777774413771	777777774413771	139	EAI4-VNM	11111111111111111111111111111111111001000010111011111111111111111111	8	36-37,39-42,44,48
PRJNA355614	SRR5067305	SAMN06092335	Vietnam	L1	L1.1.1.1	52	0.9282	yes	no	777777774413571	777777774413571	777777774413571	Orphan or New	Not defined	11111111111111111111111111111111111001000010111011101111111111111111	9	36-37,39-42,44,48,52
PRJNA355614	SRR5067310	SAMN06092432	Vietnam	L1	L1.1.1.1	36	0.8568	yes	no	777777774413771	777777774413771	777777774413771	139	EAI4-VNM	11111111111111111111111111111111111001000010111011111111111111111111	8	36-37,39-42,44,48
PRJNA355614	SRR5067315	SAMN06092419	Vietnam	L1	L1.1.1.4	43	0.9041	yes	no	777577777413771	777577777413771	777577777413771	1372	EAI5	11111111111111111111011111111111111111000010111011111111111111111111	7	21,39-42,44,48
PRJNA355614	SRR5067318	SAMN06092397	Vietnam	L1	L1.1.1.1	25	0.6733	yes	no	777777777403771	777777777403771	777777777403771	458	EAI5	11111101111111111111111111111111111111000000111011111111111111111111	8	7,39-44,48
PRJNA355614	SRR5067320	SAMN06092280	Vietnam	L1	L1.1.1.1	23	0.6372	yes	no	777777774413771	777777774413771	777777774413771	139	EAI4-VNM	11111111111111111111111111111111111001000010111011111111111111111111	8	36-37,39-42,44,48
PRJNA355614	SRR5067323	SAMN06092287	Vietnam	L1	L1.1.1.1	29	0.7863	yes	no	777777774413771	777777774413771	777777774413771	139	EAI4-VNM	11111111111111111111111111111111111001000010111011111111111111111111	8	36-37,39-42,44,48
PRJNA355614	SRR5067327	SAMN06092536	Vietnam	L1	L1.1.1.1	46	0.9116	yes	no	777777774413771	777777774413771	777777774413771	139	EAI4-VNM	11111111111111111111111111111111111001000010111011111111111111111111	8	36-37,39-42,44,48
PRJNA355614	SRR5067328	SAMN06092663	Vietnam	L1	L1.1.1.1	56	0.9429	yes	no	777777774413771	777777774413771	777777774413771	139	EAI4-VNM	11111111111111111111111111111111111001000010111011111111111111111111	8	36-37,39-42,44,48
PRJNA355614	SRR5067330	SAMN06092570	Vietnam	L1	L1.1.1.1	33	0.8316	yes	no	777777774413771	777777774413771	777777774413771	139	EAI4-VNM	11111111111111111111111111111111111001000010111011111111111111111111	8	36-37,39-42,44,48
PRJNA355614	SRR5067332	SAMN06092582	Vietnam	L1	L1.1.1.1	70	0.9504	yes	no	777777774413771	777777774413771	777777774413771	139	EAI4-VNM	11111110001111111111111111111111111001000010111011111111111111111111	11	8-10,36-37,39-42,44,48
PRJNA355614	SRR5067336	SAMN06092560	Vietnam	L1	L1.2.2.2	32	0.8367	yes	yes	674000003413771	674000003413771	674000003413771	89	EAI2-nonthaburi	11101111101111110000000000000000000111000010111011111111111111111111	27	4,10,17-35,39-42,44,48
PRJNA355614	SRR5067341	SAMN06092648	Vietnam	L1	L1.1.1.1	32	0.8439	yes	no	777777774413771	777777774413771	777777774413771	139	EAI4-VNM	11111111111111111111111111111111111001000010011011111111111111111111	9	36-37,39-42,44-45,48
PRJNA355614	SRR5067342	SAMN06092286	Vietnam	L1	L1.1.1.1	31	0.8158	yes	no	777777774413771	777777774413771	777777774413771	139	EAI4-VNM	11111111111111111111111111111111111001000010111011111111111111111111	8	36-37,39-42,44,48
PRJNA355614	SRR5067344	SAMN06092534	Vietnam	L1	L1.1.1.1	35	0.849	yes	no	777777774413771	777777774413771	777777774413771	139	EAI4-VNM	11111111111111111111111111111111111001000010111011111111111111111111	8	36-37,39-42,44,48
PRJNA355614	SRR5067349	SAMN06092572	Vietnam	L1	L1.1.1.1	19	0.4402	yes	no	777777774413771	777777774413771	777777774413771	139	EAI4-VNM	11111111111111111111111111111111111001000010111011111111111111111111	8	36-37,39-42,44,48
PRJNA355614	SRR5067350	SAMN06092493	Vietnam	L1	L1.1.1.1	37	0.8645	yes	no	777600774413771	777600774413771	777620774413771	2119	EAI4-VNM	11111111111111111111100000001111111001000010111011111111111111111111	15	22-28,36-37,39-42,44,48
PRJNA355614	SRR5067352	SAMN06092620	Vietnam	L1	L1.1.1.1	34	0.8516	yes	no	777601774413771	777601774413771	777601774413771	622	EAI4-VNM	11111111111111111111100000011111111001000010111011111111111111111111	14	22-27,36-37,39-42,44,48
PRJNA355614	SRR5067353	SAMN06092549	Vietnam	L1	L1.2.2.3	43	0.9085	yes	yes	477777477413771	477777477413771	477777477413771	413	EAI5	11001111101111111111111111111001111111000010111011111111111111111111	11	3-4,10,30-31,39-42,44,48
PRJNA355614	SRR5067357	SAMN06092526	Vietnam	L1	L1.1.1.10	46	0.927	yes	no	777777777413731	777777777413731	777777777413731	48	EAI1-SOM	11111111111111111111111111111111111111000010111011111111111100111111	8	39-42,44,48,61-62
PRJNA355614	SRR5067362	SAMN06092209	Vietnam	L1	L1.1.1.1	35	0.859	yes	no	777777000000011	777777000000011	777777000000011	405	Zero-copy	11111111111111111111111111110000000000000000000000000000000000011111	35	29-63
PRJNA355614	SRR5067364	SAMN06092686	Vietnam	L1	L1.1.1.1	36	0.8629	yes	no	777777174413771	777777174413771	777777174413771	Orphan or New	Not defined	11111111111111111111111111110011111001000010111011111111111111111111	10	29-30,36-37,39-42,44,48
PRJNA355614	SRR5067365	SAMN06092643	Vietnam	L1	L1.1.1.1	62	0.9449	yes	no	777777774413771	777777774413771	777777774413771	139	EAI4-VNM	11111111111111111111111111111111111001000010111011111111111111111111	8	36-37,39-42,44,48
PRJNA355614	SRR5067370	SAMN06092210	Vietnam	L1	L1.1.1.1	41	0.9067	yes	no	777777777410771	777777777410771	777777777410771	776	EAI5	11111111111111111111111111111111111111000010100001111111111111111111	9	39-42,44,46-49
PRJNA355614	SRR5067376	SAMN06092612	Vietnam	L1	L1.1.1.1	37	0.8768	yes	no	777777000000011	777777000000011	777777000000011	405	Zero-copy	11111111111111111111111111110000000000000000000000000000000000011111	35	29-63
PRJNA355614	SRR5067381	SAMN06092469	Vietnam	L1	L1.1.1.1	35	0.8459	yes	no	777777774413731	777777774413731	777777774413731	514	EAI4-VNM	11111111111111111111111111111111111001000010011011111111111110111111	10	36-37,39-42,44-45,48,62
PRJNA355614	SRR5067386	SAMN06092604	Vietnam	L1	L1.1.1.1	33	0.8552	yes	no	777777774413771	777777774413771	777777774413771	139	EAI4-VNM	11111110011111111111111111111111111001000010111011111111111111111111	10	8-9,36-37,39-42,44,48
PRJNA355614	SRR5067397	SAMN06092338	Vietnam	L1	L1.1.1.1	51	0.9276	yes	no	777775774413771	777775774413771	777775774413771	1571	EAI4-VNM	11111111111111111111111111011111111001000010111011111111111111111111	9	27,36-37,39-42,44,48
PRJNA355614	SRR5067410	SAMN06092611	Vietnam	L1	L1.1.1.1	27	0.7391	yes	no	777777774413771	777777774413771	777777774413771	139	EAI4-VNM	11111111111111111111111111111111111001000010111011111111110111111111	9	36-37,39-42,44,48,59
PRJNA355614	SRR5067412	SAMN06092565	Vietnam	L1	L1.1.1.1	44	0.9013	yes	no	777777574413711	777777574413711	777777774413711	Orphan or New	Not defined	11111111111111111111111111111011111001000010111011111111111110011111	11	30,36-37,39-42,44,48,62-63
PRJNA355614	SRR5067428	SAMN06092228	Vietnam	L1	L1.1.1.1	29	0.7824	yes	no	577777000000011	577777000000011	577777000000011	1618	Zero-copy	11011111111111111111111111110000000000000000000000000000000000011111	36	3,29-63
PRJNA355614	SRR5067437	SAMN06092659	Vietnam	L1	L1.1.1.1	49	0.9234	yes	no	777735777413771	777735777413771	777735777413771	Orphan or New	Not defined	11111111111111111111110111011111111111000010111011111111111111111111	8	23,27,39-42,44,48
PRJNA355614	SRR5067445	SAMN06092399	Vietnam	L1	L1.1.1.1	26	0.7145	yes	no	777777774413771	777777774413771	777777774413771	139	EAI4-VNM	11111111111111111111111111111111111001000010111011111111111111111111	8	36-37,39-42,44,48
PRJNA355614	SRR5067449	SAMN06092423	Vietnam	L1	L1.1.1.1	52	0.9292	yes	no	777777777413771	777777777413771	777777777413771	236	EAI5	11111111111111111111111111111111111111000010111011111111111111111111	6	39-42,44,48
PRJNA355614	SRR5067452	SAMN06092578	Vietnam	L1	L1.1.1.1	21	0.5662	yes	no	777777774413771	777777774413771	777777774413771	139	EAI4-VNM	11111111111111111111111111111111111001000010111011111111111111111111	8	36-37,39-42,44,48
PRJNA355614	SRR5067453	SAMN06092680	Vietnam	L1	L1.1.1.1	55	0.9379	yes	no	777777774413771	777777774413771	777777774413771	139	EAI4-VNM	11111111111111111111111111111111111001000010111011111111111111111111	8	36-37,39-42,44,48
PRJNA355614	SRR5067455	SAMN06092471	Vietnam	L1	L1.1.1.1	50	0.9211	yes	no	777737774413731	777737774413731	777737774413731	2722	EAI4-VNM	11111111111111111111110111111111111001000010111011111111111110111111	10	23,36-37,39-42,44,48,62
PRJNA355614	SRR5067464	SAMN06092424	Vietnam	L1	L1.1.1.1	36	0.8588	yes	no	677777774413771	677777774413771	677777774413771	Orphan or New	Not defined	11100000111111111111111111111111111001000010111011111111111111111111	13	4-8,36-37,39-42,44,48
PRJNA355614	SRR5067466	SAMN06092197	Vietnam	L1	L1.1.1.1	43	0.9109	yes	no	777777774413771	777777774413771	777777774413771	139	EAI4-VNM	11111111011111111111111111111111111001000010111011111111111111111111	9	9,36-37,39-42,44,48
PRJNA355614	SRR5067468	SAMN06092230	Vietnam	L1	L1.1.1.1	52	0.9366	yes	no	777777774413711	777777774413711	777777774413711	456	EAI4-VNM	11111111111111111111111111111111111001000010111011111100111110011111	12	36-37,39-42,44,48,55-56,62-63
PRJNA355614	SRR5067470	SAMN06092477	Vietnam	L1	L1.1.1.4	60	0.9491	yes	no	777700000001771	777700000001771	777700000001771	Orphan or New	Not defined	11111111111111111111110000000000000000000000001011111111111111111111	25	23-46,48
PRJNA355614	SRR5067485	SAMN06092610	Vietnam	L1	L1.1.1.1	64	0.9466	yes	no	777601774413771	777601774413771	777601774413771	622	EAI4-VNM	11111111111111111111100000011111111001000010111011111111111111111111	14	22-27,36-37,39-42,44,48
PRJNA355614	SRR5067486	SAMN06092360	Vietnam	L1	L1.1.1.1	27	0.7519	yes	no	757777777413771	757777777413771	757777777413771	Orphan or New	EAI5	11111111111101111111111111111111111111000010111011111111111111111111	7	13,39-42,44,48
PRJNA355614	SRR5067487	SAMN06092321	Vietnam	L1	L1.1.1.1	25	0.6854	yes	no	777777774413771	777777774413771	777777774413771	139	EAI4-VNM	11111111111111111111111111111111111001000010111011111111111111111111	8	36-37,39-42,44,48
PRJNA355614	SRR5067488	SAMN06092380	Vietnam	L1	L1.1.1.1	51	0.9228	yes	no	777777374413771	777777374413771	777777374413771	Orphan or New	Not defined	11111111111111111111111111110111111001000010111011111111111111111111	9	29,36-37,39-42,44,48
PRJNA355614	SRR5067492	SAMN06092220	Vietnam	L1	L1.1.1.1	34	0.8562	yes	no	777777774413771	777777774413771	777777774413771	139	EAI4-VNM	11111111111111111111111111111111111001000010111011111111111111111111	8	36-37,39-42,44,48
PRJNA355614	SRR5067498	SAMN06092327	Vietnam	L1	L1.1.1.1	45	0.9141	yes	no	717737777003771	717737777003771	717737777003771	Orphan or New	Not defined	11111111111001111111110111111111111110000000111011111111111111111111	11	12-13,23,38-44,48
PRJNA355614	SRR5067503	SAMN06092415	Vietnam	L1	L1.1.1.1	106	0.9628	yes	no	777777774413771	777777774413771	777777774413771	139	EAI4-VNM	11111111111111111111111111111111111001000010111011111111111111111111	8	36-37,39-42,44,48
PRJNA355614	SRR5067506	SAMN06092234	Vietnam	L1	L1.1.1.1	36	0.8809	yes	no	777000000000071	777000000000071	777000000000071	Orphan or New	Not defined	11111111111111111110000000000000000000000000000000000111111111111111	34	20-53
PRJNA355614	SRR5067509	SAMN06092472	Vietnam	L1	L1.1.1.1	61	0.9473	yes	no	777777774413771	777777774413771	777777774413771	139	EAI4-VNM	11111111111111111111111111111111111001000010111011111111111111111111	8	36-37,39-42,44,48
PRJNA355614	SRR5067512	SAMN06092378	Vietnam	L1	L1.1.1.1	53	0.9272	yes	no	777777774413771	777777774413771	777777774413771	139	EAI4-VNM	11111111111111111111111111111111111001000010111011111111111111111111	8	36-37,39-42,44,48
PRJNA355614	SRR5067517	SAMN06092485	Vietnam	L1	L1.1.1.10	48	0.9203	yes	no	777777777413731	777777777413731	777777777413731	48	EAI1-SOM	11111111111111111111111111111111111111000010111011111111111100111111	8	39-42,44,48,61-62
PRJNA355614	SRR5067519	SAMN06092236	Vietnam	L1	L1.1.1.1	35	0.8713	yes	no	777777774413771	777777774413771	777777774413771	139	EAI4-VNM	11111111111111111111111111111111111001000010111011111111111111111111	8	36-37,39-42,44,48
PRJNA355614	SRR5067522	SAMN06092359	Vietnam	L1	L1.1.1.1	30	0.8076	yes	no	777777777413771	777777777413771	777777777413771	236	EAI5	11111111111111111111111111111111111111000010111011111111111111111111	6	39-42,44,48
PRJNA355614	SRR5067524	SAMN06092609	Vietnam	L1	L1.1.1.1	40	0.8911	yes	no	774137737413771	774137737413771	774137737413771	Orphan or New	Not defined	11111111111111111000010111111110111111000010111011111111111111111111	12	18-21,23,32,39-42,44,48
PRJNA355614	SRR5067526	SAMN06092619	Vietnam	L1	L1.1.1.1	35	0.8384	yes	no	777603000000011	777603000000011	777603000000011	802	Zero-copy	11111111111111111111100000110000000000000000000000000000000000011111	40	22-26,29-63
PRJNA355614	SRR5067529	SAMN06092658	Vietnam	L1	L1.1.1.1	41	0.8914	yes	no	777777774413771	777777774413771	777777774413771	139	EAI4-VNM	11111111111111111111111111111111111001000010111011111111111111111111	8	36-37,39-42,44,48
PRJNA355614	SRR5067537	SAMN06092405	Vietnam	L1	L1.1.1.1	28	0.7665	yes	no	777777777403771	777777777403771	777777777403771	458	EAI5	11111111111111111111111111111111111111000000111011111111111111111111	7	39-44,48
PRJNA355614	SRR5067539	SAMN06092216	Vietnam	L1	L1.1.1.1	30	0.7973	yes	no	777777774413771	777777774413771	777777774413771	139	EAI4-VNM	11111111111111111111111111111111111001000010111011111111111111111111	8	36-37,39-42,44,48
PRJNA355614	SRR5067540	SAMN06092671	Vietnam	L1	L1.1.1.1	60	0.9418	yes	no	777777374413771	777777374413771	777777374413771	Orphan or New	Not defined	11111111111111111111111111110111111001000010111011111111111111111111	9	29,36-37,39-42,44,48
PRJNA355614	SRR5067542	SAMN06092497	Vietnam	L1	L1.1.1.1	30	0.7902	yes	no	777700074413771	777700074413771	777700074413771	723	EAI4-VNM	11111111011111111111110000000001111001000010111011111111110111111111	19	9,23-31,36-37,39-42,44,48,59
PRJNA355614	SRR5067548	SAMN06092463	Vietnam	L1	L1.1.1.1	14	0.2592	yes	no	777777774413771	777777774413771	777777774413771	139	EAI4-VNM	11111101111111111111111111111111111001000010111011111111111111111111	9	7,36-37,39-42,44,48
PRJNA355614	SRR5067553	SAMN06092633	Vietnam	L1	L1.1.1.1	38	0.8784	yes	no	703777774413771	703777774413771	703777774413771	Orphan or New	Not defined	11111111000000011111111111111111111001000010111011111111111111111111	15	9-15,36-37,39-42,44,48
PRJNA355614	SRR5067565	SAMN06092416	Vietnam	L1	L1.1.1.1	30	0.7853	yes	no	777777777403771	777777777403771	777777777403771	458	EAI5	11111111111111111111111111111111111111000000111011111111111111111111	7	39-44,48
PRJNA355614	SRR5067572	SAMN06092325	Vietnam	L1	L1.1.1.1	41	0.8883	yes	no	777777774413771	777777774413771	777777774413771	139	EAI4-VNM	11111111111111111111111111111111111001000010111011111111111111111111	8	36-37,39-42,44,48
PRJNA355614	SRR5067573	SAMN06092478	Vietnam	L1	L1.1.1.1	41	0.8861	yes	no	777777774413771	777777774413771	777777774413771	139	EAI4-VNM	11111111111111111111111111111111111001000010111011111111111111111111	8	36-37,39-42,44,48
PRJNA355614	SRR5067581	SAMN06092677	Vietnam	L1	L1.1.1.1	20	0.4961	yes	no	777777774413771	777777774413771	777777774413771	139	EAI4-VNM	11111111111111111111111111111111111001000010111011111111111111111111	8	36-37,39-42,44,48
PRJNA355614	SRR5067583	SAMN06092467	Vietnam	L1	L1.1.1.7	27	0.7253	yes	no	777677777413771	777677777413771	777677777413771	497	EAI5	11111111111111111111101111111111111111000010111011111111111111111111	7	22,39-42,44,48
PRJNA355614	SRR5067585	SAMN06092354	Vietnam	L1	L1.1.1.5	39	0.8899	yes	no	774177777413771	774177777413771	774177777413771	951	EAI5	11111111111111111000011111111111111111000010111011111111101111111111	11	18-21,39-42,44,48,58
PRJNA355614	SRR5067591	SAMN06092381	Vietnam	L1	L1.1.1.1	53	0.9269	yes	no	777777774413771	777777774413771	777777774413771	139	EAI4-VNM	11111111111111111111111111111111111001000010111011111111111111111111	8	36-37,39-42,44,48
PRJNA355614	SRR5067596	SAMN06092501	Vietnam	L1	L1.1.1.9	64	0.9441	yes	no	777777777413731	777777777413731	777777777413731	48	EAI1-SOM	11111111111111111111111111111111111111000010111011111111111110111111	7	39-42,44,48,62
PRJNA355614	SRR5067597	SAMN06092353	Vietnam	L1	L1.1.1.4	37	0.8818	yes	no	777777777413371	777777777413371	777777777413371	234	EAI5	11111111111111111111111111111111111111000010111011011111111111111111	7	39-42,44,48,51
PRJNA355614	SRR5067598	SAMN06092449	Vietnam	L1	L1.2.2.3	62	0.9593	yes	yes	477777477413771	477777477413771	477777477413771	413	EAI5	11001111101111111111111111111001111111000010111011111111111111111111	11	3-4,10,30-31,39-42,44,48
PRJNA355614	SRR5067599	SAMN06092670	Vietnam	L1	L1.2.2.2	52	0.9433	yes	yes	674000003413771	674000003413771	674000003413771	89	EAI2-nonthaburi	11101111101111110000000000000000000111000010111011111111111111111111	27	4,10,17-35,39-42,44,48
PRJNA355614	SRR5067607	SAMN06092595	Vietnam	L1	L1.1.1.1	56	0.9383	yes	no	777777774413731	777777774413731	777777774413731	514	EAI4-VNM	11111111111111111111111111111111111001000010111011111111111110111111	9	36-37,39-42,44,48,62
PRJNA355614	SRR5067610	SAMN06092475	Vietnam	L1	L1.2.2.2	46	0.9142	yes	yes	674000003413771	674000003413771	674000003413771	89	EAI2-nonthaburi	11101111101111110000000000000000000111000010111011111111111111111111	27	4,10,17-35,39-42,44,48
PRJNA355614	SRR5067628	SAMN06092390	Vietnam	L1	L1.1.1.1	56	0.9355	yes	no	777737774413731	777737774413731	777737774413731	2722	EAI4-VNM	11111111111111111111110111111111111001000010111011111111111110111111	10	23,36-37,39-42,44,48,62
PRJNA355614	SRR5067633	SAMN06092246	Vietnam	L1	L1.1.1.1	30	0.8013	yes	no	777777774413771	777777774413771	777777774413771	139	EAI4-VNM	11111111111111111111111111111111111001000010111011111111111111111111	8	36-37,39-42,44,48
PRJNA355614	SRR5067641	SAMN06092506	Vietnam	L1	L1.1.1.1	33	0.8501	yes	no	777777774413711	777777774413711	777777774413711	456	EAI4-VNM	11111111111111111111111111111111111001000010111011111111111110011111	10	36-37,39-42,44,48,62-63
PRJNA355614	SRR5067644	SAMN06092387	Vietnam	L1	L1.1.1.1	41	0.8892	yes	no	777777774413771	777777774413771	777777774413771	139	EAI4-VNM	11111111111111111111111111111111111001000010111011111111111111111111	8	36-37,39-42,44,48
PRJNA355614	SRR5067645	SAMN06092318	Vietnam	L1	L1.1.1.1	34	0.8418	yes	no	777777777413771	777777777413771	777777777413771	236	EAI5	11111111111111111111111111111111111111000010111011111111111111111111	6	39-42,44,48
PRJNA355614	SRR5067647	SAMN06092608	Vietnam	L1	L1.1.1.1	42	0.9027	yes	no	777777774413771	777777774413771	777777774413771	139	EAI4-VNM	11111111111111111111111111111111111001000010111011111111111111111111	8	36-37,39-42,44,48
PRJNA355614	SRR5067648	SAMN06092441	Vietnam	L1	L1.1.1.1	60	0.9483	yes	no	777777774413711	777777774413711	777777774413711	456	EAI4-VNM	11111111111111111111111111111111111001000010111011111111111110011111	10	36-37,39-42,44,48,62-63
PRJNA355614	SRR5067650	SAMN06092291	Vietnam	L1	L1.1.1.1	43	0.9061	yes	no	777777774413771	777777774413771	777777774413771	139	EAI4-VNM	11111111111111111111111111111111111001000010111011111111111111111111	8	36-37,39-42,44,48
PRJNA355614	SRR5067651	SAMN06092322	Vietnam	L1	L1.1.1.1	34	0.8495	yes	no	777777000000011	777777000000011	777777000000011	405	Zero-copy	11111111111111111111111111110000000000000000000000000000000000011111	35	29-63
PRJNA355614	SRR5067655	SAMN06092452	Vietnam	L1	L1.2.2.5	23	0.6275	yes	yes	677777477413771	677777477413771	677777477413771	19	EAI2-Manila	11101111101111111111111111111001111111000010111011111111111111111111	10	4,10,30-31,39-42,44,48
PRJNA355614	SRR5067662	SAMN06092455	Vietnam	L1	L1.1.1.1	34	0.8349	yes	no	777737777413771	777737777413771	777737777413771	618	EAI5	11111111111111111111110111111111111111000010111011111111111111111111	7	23,39-42,44,48
PRJNA355614	SRR5067663	SAMN06092479	Vietnam	L1	L1.1.1.1	44	0.9039	yes	no	777777774413771	777777774413771	777777774413771	139	EAI4-VNM	11111111111111111111111111111111111001000010111011111111111111111111	8	36-37,39-42,44,48
PRJNA355614	SRR5067664	SAMN06092503	Vietnam	L1	L1.1.1.1	48	0.9297	yes	no	777777774413771	777777774413771	777777774413771	139	EAI4-VNM	11111111111111111111111111111111111001000010111011111111111111111111	8	36-37,39-42,44,48
PRJNA355614	SRR5067667	SAMN06092260	Vietnam	L1	L1.1.1.1	53	0.9365	yes	no	777777774413771	777777774413771	777777774413771	139	EAI4-VNM	11111111111111111111111111111111111001000010111011111111111111111111	8	36-37,39-42,44,48
PRJNA355614	SRR5067668	SAMN06092225	Vietnam	L1	L1.1.1.1	39	0.8914	yes	no	777737774413771	777737774413771	777737774413771	564	EAI4-VNM	11111111111111111111110111111111111001000010111011111111111111111111	9	23,36-37,39-42,44,48
PRJNA355614	SRR5067669	SAMN06092393	Vietnam	L1	L1.1.1.1	35	0.8501	yes	no	777777774413771	777777774413771	777777774413771	139	EAI4-VNM	11111111111111111111111111111111111001000010111011111111111111111111	8	36-37,39-42,44,48
PRJNA355614	SRR5067681	SAMN06092367	Vietnam	L1	L1.1.1.1	35	0.8623	yes	no	777777000000011	777777000000011	777777000000011	405	Zero-copy	11111111111111111111111111110000000000000000000000000000000000011111	35	29-63
PRJNA355614	SRR5067698	SAMN06092401	Vietnam	L1	L1.1.1.4	42	0.9006	yes	no	777777777412371	777777777412371	777777777412371	Orphan or New	Not defined	11111111111111111111111111111111111111000010110000011111111111111111	10	39-42,44,47-51
PRJNA355614	SRR5067703	SAMN06092532	Vietnam	L1	L1.1.1.1	47	0.9202	yes	no	777777774413771	777777774413771	777777774413771	139	EAI4-VNM	11111111111111111111111111111111111001000010111011111111111111111111	8	36-37,39-42,44,48
PRJNA355614	SRR5067708	SAMN06092634	Vietnam	L1	L1.1.1.4	28	0.774	yes	no	707777777413371	707777777413371	707777777413371	Orphan or New	Not defined	11111100000000111111111111111111111111000010111011011111111111111111	15	7-14,39-42,44,48,51
PRJNA355614	SRR5073501	SAMN06055617	Vietnam	L1	L1.1.1.1	36	0.8652	yes	no	777777000000011	777777000000011	777777000000011	405	Zero-copy	11111111111111111111111111110000000000000000000000000000000000011111	35	29-63
PRJNA355614	SRR5073503	SAMN06055459	Vietnam	L1	L1.1.1.1	41	0.8935	yes	no	777777674413771	777777674413771	777777674413771	Orphan or New	Not defined	11111111111111111111111111111101111001000010111011111111111111111111	9	31,36-37,39-42,44,48
PRJNA355614	SRR5073510	SAMN06055574	Vietnam	L1	L1.2.2.5	23	0.6473	yes	yes	677777477413671	677777477413671	677777477413671	1501	EAI2-Manila	11101111101111111111111111111001111111000010111011110011111111111111	12	4,10,30-31,39-42,44,48,53-54
PRJNA355614	SRR5073511	SAMN06055702	Vietnam	L1	L1.1.1.1	48	0.9129	yes	no	777777774413771	777777774413771	777777774413771	139	EAI4-VNM	11111111111111111111111111111111111001000010011011111111111111111111	9	36-37,39-42,44-45,48
PRJNA355614	SRR5073512	SAMN06055652	Vietnam	L1	L1.1.1.1	21	0.5537	yes	no	777777000000011	777777000000011	777777000000011	405	Zero-copy	11111111111111111111111111110000000000000000000000000000000000011111	35	29-63
PRJNA355614	SRR5073517	SAMN06055476	Vietnam	L1	L1.1.1.1	30	0.7972	yes	no	777777777403771	777777777403771	777777777403771	458	EAI5	11111111111111111111111111111111111111000000111011111111111011111111	8	39-44,48,60
PRJNA355614	SRR5073518	SAMN06055443	Vietnam	L1	L1.1.1.10	42	0.9029	yes	no	777777777413731	777777777413731	777777777413731	48	EAI1-SOM	11111111111111111111111111111111111111000010111011111111111100111111	8	39-42,44,48,61-62
PRJNA355614	SRR5073525	SAMN06055549	Vietnam	L1	L1.1.1.1	37	0.8853	yes	no	777777774413771	777777774413771	777777774413771	139	EAI4-VNM	11111111111111111111111111111111111001000010111011111111111111111111	8	36-37,39-42,44,48
PRJNA355614	SRR5073531	SAMN06055460	Vietnam	L1	L1.1.1.1	23	0.639	yes	no	777777774413771	777777774413771	777777774413771	139	EAI4-VNM	11111111111111111111111111111111111001000010111011111111111111111111	8	36-37,39-42,44,48
PRJNA355614	SRR5073539	SAMN06055444	Vietnam	L1	L1.2.2.5	30	0.7976	yes	yes	677777460413771	677777460413771	677777460413771	Orphan or New	Not defined	11101111101111111111111111111001100001000010111011111111111111111111	14	4,10,30-31,34-37,39-42,44,48
PRJNA355614	SRR5073540	SAMN06055894	Vietnam	L1	L1.1.1.1	42	0.9011	yes	no	777777774413771	777777774413771	777777774413771	139	EAI4-VNM	11111111111111111111111111111111111001000010011011111111111111111111	9	36-37,39-42,44-45,48
PRJNA355614	SRR5073541	SAMN06055441	Vietnam	L1	L1.1.1.1	52	0.9282	yes	no	777777774413771	777777774413771	777777774413771	139	EAI4-VNM	11111110011111111111111111111111111001000010111011111111111111111111	10	8-9,36-37,39-42,44,48
PRJNA355614	SRR5073542	SAMN06055669	Vietnam	L1	L1.1.1.1	49	0.9174	yes	no	777777774413731	777777774413731	777777774413731	514	EAI4-VNM	11111111111111111111111111111111111001000010111011111111111110111111	9	36-37,39-42,44,48,62
PRJNA355614	SRR5073544	SAMN06055830	Vietnam	L1	L1.1.1.1	29	0.7788	yes	no	777777774413771	777777774413771	777777774413771	139	EAI4-VNM	11111111111111111111111111111111111001000010111011111111111111111111	8	36-37,39-42,44,48
PRJNA355614	SRR5073545	SAMN06055498	Vietnam	L1	L1.1.1.1	37	0.8738	yes	no	777777774413771	777777774413771	777777774413771	139	EAI4-VNM	11111111111111111111111111111111111001000010111011111111111111111111	8	36-37,39-42,44,48
PRJNA355614	SRR5073551	SAMN06055664	Vietnam	L1	L1.1.1.1	44	0.912	yes	no	777777774413771	777777774413771	777777774413771	139	EAI4-VNM	11111111111111111111111111111111111001000010111011111111111111111111	8	36-37,39-42,44,48
PRJNA355614	SRR5073552	SAMN06055513	Vietnam	L1	L1.1.1.1	41	0.9045	yes	no	777777000000011	777777000000011	777777000000011	405	Zero-copy	11111111111111111111111111110000000000000000000000000000000000011111	35	29-63
PRJNA355614	SRR5073554	SAMN06055585	Vietnam	L1	L1.1.1.1	35	0.857	yes	no	777777000000011	777777000000011	777777000000011	405	Zero-copy	11111111111111111111111111110000000000000000000000000000000000011111	35	29-63
PRJNA355614	SRR5073557	SAMN06055482	Vietnam	L1	L1.1.1.1	49	0.9288	yes	no	777777774413771	777777774413771	777777774413771	139	EAI4-VNM	11111111111111111111111111111111111001000010111011111111111111111111	8	36-37,39-42,44,48
PRJNA355614	SRR5073570	SAMN06055871	Vietnam	L1	L1.1.1.1	41	0.8886	yes	no	777777774413731	777777774413731	777777774413731	514	EAI4-VNM	11111111111111111111111111111111111001000010111011111111111110111111	9	36-37,39-42,44,48,62
PRJNA355614	SRR5073584	SAMN06055651	Vietnam	L1	L1.1.1.1	24	0.6632	yes	no	777777774013771	777777774013771	777777774013771	Orphan or New	Not defined	11111111111111111111111111111111111000000010111011111111100011111111	12	36-42,44,48,58-60
PRJNA355614	SRR5073587	SAMN06055888	Vietnam	L1	L1.1.1.1	62	0.946	yes	no	777777774412071	777777774412071	777777774412071	2450	EAI4-VNM	11111111111111111111111111111111111001000010110000000000011111111111	18	36-37,39-42,44,47-57
PRJNA355614	SRR5073590	SAMN06055463	Vietnam	L1	L1.1.1.1	38	0.8783	yes	no	777777777413771	777777777413771	777777777413771	236	EAI5	11111111111111111111111111111111111111000010111011111111111111111111	6	39-42,44,48
PRJNA355614	SRR5073592	SAMN06055824	Vietnam	L1	L1.1.1.1	60	0.9442	yes	no	777777777413071	777777777413071	777777777413071	934	EAI5	11111111111111111111111111111111111111000010111010000000011111111111	14	39-42,44,48,50-57
PRJNA355614	SRR5073604	SAMN06055643	Vietnam	L1	L1.1.1.7	19	0.4773	yes	no	777737777413771	777737777413771	777737777413771	618	EAI5	11111111111111111111110111111111111111000010111011111111111111111111	7	23,39-42,44,48
PRJNA355614	SRR5073606	SAMN06055747	Vietnam	L1	L1.1.1.1	27	0.7323	yes	no	777777774413771	777777776413771	777777777413771	139	EAI4-VNM	11111111111111111111111111111111111001000010111011111111111111111111	8	36-37,39-42,44,48
PRJNA355614	SRR5073614	SAMN06055650	Vietnam	L1	L1.1.1.1	31	0.8139	yes	no	777777774413771	777777774413771	777777774413771	139	EAI4-VNM	11110001111111111111111111111111111001000010111011111111111111111111	11	5-7,36-37,39-42,44,48
PRJNA355614	SRR5073617	SAMN06055818	Vietnam	L1	L1.2.2.5	48	0.9346	yes	yes	677777477413771	677777477413771	677777477413771	19	EAI2-Manila	11101111101111111111111111111001111111000010111011111111111111111111	10	4,10,30-31,39-42,44,48
PRJNA355614	SRR5073621	SAMN06055773	Vietnam	L1	L1.1.1.1	39	0.89	yes	no	777777774413771	777777774413771	777777774413771	139	EAI4-VNM	11111111111111111111111111111111111001000010111011111111111111111111	8	36-37,39-42,44,48
PRJNA355614	SRR5073634	SAMN06055755	Vietnam	L1	L1.1.1.1	32	0.8296	yes	no	777777774413771	777777774413771	777777774413771	139	EAI4-VNM	11111111111111111111111111111111111001000010111011111111111111111111	8	36-37,39-42,44,48
PRJNA355614	SRR5073635	SAMN06055711	Vietnam	L1	L1.1.1.1	54	0.928	yes	no	777700074413771	777700074413771	777700074413771	723	EAI4-VNM	11111111011111111111110000000001111001000010111011111111110111111111	19	9,23-31,36-37,39-42,44,48,59
PRJNA355614	SRR5073639	SAMN06055742	Vietnam	L1	L1.1.1.1	36	0.8753	yes	no	777777774413771	777777774413771	777777774413771	139	EAI4-VNM	11111111111111111111111111111111111001000010111011111111111111111111	8	36-37,39-42,44,48
PRJNA355614	SRR5073645	SAMN06055558	Vietnam	L1	L1.1.1.1	30	0.8008	yes	no	777777774413711	777777774413711	777777774413711	456	EAI4-VNM	11111111111111111111111111111111111001000010111011111100111110011111	12	36-37,39-42,44,48,55-56,62-63
PRJNA355614	SRR5073653	SAMN06055693	Vietnam	L1	L1.1.1.1	23	0.6107	yes	no	777777774413771	777777774413771	777777774413771	139	EAI4-VNM	11111111111111111111111111111111111001000010111011111111111111111111	8	36-37,39-42,44,48
PRJNA355614	SRR5073663	SAMN06055400	Vietnam	L1	L1.1.1.1	38	0.8762	yes	no	777777770000000	777777770000000	777777770000000	46	Unknown	11111111111111111111111111111111110000000000000000000000000000000000	34	35-68
PRJNA355614	SRR5073665	SAMN06055621	Vietnam	L1	L1.1.1.1	31	0.8137	yes	no	777777774413771	777777774413771	777777774413771	139	EAI4-VNM	11111111111111111111111111111111111001000010111011111111111111111111	8	36-37,39-42,44,48
PRJNA355614	SRR5073668	SAMN06055442	Vietnam	L1	L1.1.1.1	50	0.925	yes	no	777777000000011	777777000000011	777777000001011	405	Zero-copy	11111111111111111111111111110000000000000000000000000000000000011111	35	29-63
PRJNA355614	SRR5073674	SAMN06055537	Vietnam	L1	L1.1.1.1	67	0.9512	yes	no	777777774413771	777777774413771	777777774413771	139	EAI4-VNM	11111111111111111111111111111111111001000010111011111111111111111111	8	36-37,39-42,44,48
PRJNA355614	SRR5073678	SAMN06055817	Vietnam	L1	L1.1.1.1	57	0.9426	yes	no	777777774413771	777777774413771	777777774413771	139	EAI4-VNM	11111111111111111111111111111111111001000010111011111111111111111111	8	36-37,39-42,44,48
PRJNA355614	SRR5073679	SAMN06055659	Vietnam	L1	L1.1.1.1	29	0.7813	yes	no	777777774413771	777777774413771	777777774413771	139	EAI4-VNM	11111111111111111111111111111111111001000010111011111111111111111111	8	36-37,39-42,44,48
PRJNA355614	SRR5073682	SAMN06055713	Vietnam	L1	L1.1.1.1	27	0.7437	yes	no	777777000000011	777777000000011	777777000000011	405	Zero-copy	11111111111111111111111111110000000000000000000000000000000000011111	35	29-63
PRJNA355614	SRR5073684	SAMN06055672	Vietnam	L1	L1.1.1.1	40	0.8925	yes	no	677737774413771	677737774413771	677737774413771	Orphan or New	Not defined	11101111111111111111110111111111111001000010111011111111111111111111	10	4,23,36-37,39-42,44,48
PRJNA355614	SRR5073686	SAMN06055889	Vietnam	L1	L1.1.1.1	57	0.9412	yes	no	777777774413711	777777774413711	777777774413711	456	EAI4-VNM	11111111111111111111111111111111111001000010111011111100111110011111	12	36-37,39-42,44,48,55-56,62-63
PRJNA355614	SRR5073691	SAMN06055547	Vietnam	L1	L1.1.1.1	40	0.891	yes	no	777777774413771	777777774413771	777777774413771	139	EAI4-VNM	11111111111111111111111111111111111001000010111011111111111111111111	8	36-37,39-42,44,48
PRJNA355614	SRR5073692	SAMN06055430	Vietnam	L1	L1.1.1.1	43	0.8999	yes	no	777777000000011	777777000000011	777777000000011	405	Zero-copy	11111111111111111111111111110000000000000000000000000000000000011111	35	29-63
PRJNA355614	SRR5073705	SAMN06055437	Vietnam	L1	L1.1.1.10	35	0.8543	yes	no	777777777413731	777777777413731	777777777413731	48	EAI1-SOM	11111111111111111111111111111111111111000010111011111111111100111111	8	39-42,44,48,61-62
PRJNA355614	SRR5073706	SAMN06055786	Vietnam	L1	L1.1.1.1	49	0.9282	yes	no	777777774413771	777777774413771	777777774413771	139	EAI4-VNM	11111111111111111111111111111111111001000010111011111111111111111111	8	36-37,39-42,44,48
PRJNA355614	SRR5073720	SAMN06055610	Vietnam	L1	L1.1.1.1	45	0.9114	yes	no	777777774413771	777777774413771	777777774413771	139	EAI4-VNM	11111111111111111111111111111111111001000010111011111111111111111111	8	36-37,39-42,44,48
PRJNA355614	SRR5073722	SAMN06055584	Vietnam	L1	L1.1.1.1	32	0.8455	yes	no	777777774413771	777777774413771	777777774413771	139	EAI4-VNM	11111111111111111111111111111111111001000010111011111111111111111111	8	36-37,39-42,44,48
PRJNA355614	SRR5073724	SAMN06055674	Vietnam	L1	L1.1.1.4	37	0.8769	yes	no	777777777413371	777777777413371	777777777413371	234	EAI5	11111111111111111111111111111111111111000010111011011111111111111111	7	39-42,44,48,51
PRJNA355614	SRR5073725	SAMN06055453	Vietnam	L1	L1.1.1.1	35	0.8617	yes	no	577737774413771	577737774413771	577737774413771	Orphan or New	EAI4-VNM	11011111111111111111110111111111111001000010111011111111111111111111	10	3,23,36-37,39-42,44,48
PRJNA355614	SRR5073726	SAMN06055843	Vietnam	L1	L1.1.1.1	57	0.942	yes	no	775777774413771	775777774413771	775777774413771	Orphan or New	Not defined	11111111111111100011111111111111111001000010111011111111111111111111	11	16-18,36-37,39-42,44,48
PRJNA355614	SRR5073734	SAMN06055798	Vietnam	L1	L1.1.1.1	25	0.711	yes	no	775601774413771	775601774413771	775601774413771	Orphan or New	Not defined	11111111111111110011100000011111111001000010111011111111111111111111	16	17-18,22-27,36-37,39-42,44,48
PRJNA355614	SRR5073748	SAMN06055679	Vietnam	L1	L1.1.1.1	35	0.8596	yes	no	777737777413771	777737777413771	777737777413771	618	EAI5	11111111111111111111110111111111111111000010111011111111111111111111	7	23,39-42,44,48
PRJNA355614	SRR5073749	SAMN06055861	Vietnam	L1	L1.1.1.1	62	0.9452	yes	no	777777774413771	777777774413771	777777774413771	139	EAI4-VNM	11111111111111111111111111111111111001000010111011111111111111111111	8	36-37,39-42,44,48
PRJNA355614	SRR5073751	SAMN06055704	Vietnam	L1	L1.1.1.1	31	0.8088	yes	no	777777774413771	777777774413771	777777774413771	139	EAI4-VNM	11111111111111111111111111111111111001000010111011111111111111111111	8	36-37,39-42,44,48
PRJNA355614	SRR5073752	SAMN06055876	Vietnam	L1	L1.1.1.4	76	0.9528	yes	no	777737777413371	777737777413371	777737777413371	Orphan or New	Not defined	11111111111111111111110111111111111111000010111011011111111111111111	8	23,39-42,44,48,51
PRJNA355614	SRR5073753	SAMN06055414	Vietnam	L1	L1.1.1	48	0.9243	yes	no	577777777413771	577777777413771	577777777413771	380	EAI5	11011111111111111111111111111111111111000010111011111101111011111111	9	3,39-42,44,48,55,60
PRJNA355614	SRR5073754	SAMN06055467	Vietnam	L1	L1.1.1.1	28	0.7631	yes	no	777777774413771	777777774413771	777777774413771	139	EAI4-VNM	11111111111111111111111111111111111001000010111011111111111111111111	8	36-37,39-42,44,48
PRJNA355614	SRR5073756	SAMN06055856	Vietnam	L1	L1.1.1.1	48	0.9233	yes	no	777777774413771	777777774413771	777777774413771	139	EAI4-VNM	11111111111111111111111111111111111001000010111011111111111111111111	8	36-37,39-42,44,48
PRJNA355614	SRR5073769	SAMN06055464	Vietnam	L1	L1.1.1	33	0.831	yes	no	777777777413771	777777777413771	777777777413771	236	EAI5	11111111111111111111111111111111111111000010111011111111111011111111	7	39-42,44,48,60
PRJNA355614	SRR5073775	SAMN06055756	Vietnam	L1	L1.1.1.1	47	0.9235	yes	no	777777774413771	777777774413771	777777774413771	139	EAI4-VNM	11111111111111111111111111111111111001000010111011111111111111111111	8	36-37,39-42,44,48
PRJNA355614	SRR5073778	SAMN06055665	Vietnam	L1	L1.1.1.4	59	0.9421	yes	no	777777777413371	777777777413371	777777777413371	234	EAI5	11111111111111111111111111111111111111000010111011011111111111111111	7	39-42,44,48,51
PRJNA355614	SRR5073792	SAMN06055438	Vietnam	L1	L1.1.1.1	47	0.9121	yes	no	777777000000011	777777000000011	777777000000011	405	Zero-copy	11111111111111111111111111110000000000000000000000000000000000011111	35	29-63
PRJNA355614	SRR5073793	SAMN06055427	Vietnam	L1	L1.1.1.1	54	0.9391	yes	no	777737774413771	777737774413771	777737774413771	564	EAI4-VNM	11111111111111111111110111111111111001000010111011111111111011111111	10	23,36-37,39-42,44,48,60
PRJNA355614	SRR5073795	SAMN06055887	Vietnam	L1	L1.1.1.1	46	0.921	yes	no	777777777403771	777777777403771	777777777403771	458	EAI5	11111111111111111111111111111111111111000000111011111111111111111111	7	39-44,48
PRJNA355614	SRR5073797	SAMN06055528	Vietnam	L1	L1.1.1.1	28	0.7563	yes	no	777777774413771	777777774413771	777777774413771	139	EAI4-VNM	11111111111111111111111111111111111001000010111011111111111111111111	8	36-37,39-42,44,48
PRJNA355614	SRR5073798	SAMN06055410	Vietnam	L1	L1.1.1.1	37	0.8685	yes	no	777777774413731	777777774413731	777777774413731	514	EAI4-VNM	11111111111111111111111111111111111001000010111011111111111110111111	9	36-37,39-42,44,48,62
PRJNA355614	SRR5073801	SAMN06055519	Vietnam	L1	L1.1.1.5	44	0.9092	yes	no	774177777413471	774177777413471	774177777413471	Orphan or New	Not defined	11111111111111111000011111111111111111000010111011100001111111111111	14	18-21,39-42,44,48,52-55
PRJNA355614	SRR5073806	SAMN06055758	Vietnam	L1	L1.1.1.1	15	0.286	yes	no	777777774413771	777777774413771	777777774413771	139	EAI4-VNM	11111111111111111111111111111111111001000010111011111111111111111111	8	36-37,39-42,44,48
PRJNA355614	SRR5073808	SAMN06055524	Vietnam	L1	L1.1.1.1	50	0.927	yes	no	777777674413771	777777674413771	777777674413771	Orphan or New	Not defined	11111111111111111111111111111101111001000010111011111111111111111111	9	31,36-37,39-42,44,48
PRJNA355614	SRR5073812	SAMN06055435	Vietnam	L1	L1.1.1.1	35	0.8508	yes	no	777777774413771	777777774413771	777777774413771	139	EAI4-VNM	11111111111111111111111111111111111001000010111011111111111111111111	8	36-37,39-42,44,48
PRJNA355614	SRR5073813	SAMN06055407	Vietnam	L1	L1.1.1.1	50	0.9257	yes	no	777777774413771	777777774413771	777777774413771	139	EAI4-VNM	11111111111111111111111111111111111001000010111011111111111111111111	8	36-37,39-42,44,48
PRJNA355614	SRR5073816	SAMN06055692	Vietnam	L1	L1.1.1.1	66	0.9513	yes	no	777777774413771	777777774413771	777777774413771	139	EAI4-VNM	11111111111111111111111111111111111001000010111011111111111111111111	8	36-37,39-42,44,48
PRJNA355614	SRR5073826	SAMN06055480	Vietnam	L1	L1.1.1.1	20	0.4938	yes	no	777777000000011	777777000000011	777777000000011	405	Zero-copy	11111111111111111111111111110000000000000000000000000000000000011111	35	29-63
PRJNA355614	SRR5073831	SAMN06055825	Vietnam	L1	L1.1.1.1	68	0.9515	yes	no	777777774413771	777777774413771	777777774413771	139	EAI4-VNM	11111111111111111111111111111111111001000010111011111111111111111111	8	36-37,39-42,44,48
PRJNA355614	SRR5073832	SAMN06055678	Vietnam	L1	L1.2.2.3	25	0.6919	yes	yes	477777477413771	477777477413771	477777477413771	413	EAI5	11001001101111111111111111111001111111000010111011111111111111111111	13	3-4,6-7,10,30-31,39-42,44,48
PRJNA355614	SRR5073841	SAMN06055781	Vietnam	L1	L1.1.1.1	44	0.9142	yes	no	777737777413771	777737777413771	777737777413771	618	EAI5	11111111111111111111110111111111111111000010111011111111111111111111	7	23,39-42,44,48
PRJNA355614	SRR5073844	SAMN06055706	Vietnam	L1	L1.1.1.1	42	0.8964	yes	no	777777774413771	777777774413771	777777774413771	139	EAI4-VNM	11111111111111111111111111111111111001000010111011111111111111111111	8	36-37,39-42,44,48
PRJNA355614	SRR5073846	SAMN06055709	Vietnam	L1	L1.1.1.1	30	0.7656	yes	no	577777774413771	577777774413771	577777774413771	1731	EAI4-VNM	11011111111111111111111111111111111001000010111011111111111111111111	9	3,36-37,39-42,44,48
PRJNA355614	SRR5073847	SAMN06055736	Vietnam	L1	L1.2.2.3	44	0.9252	yes	yes	677777477413771	677777477413771	677777477413771	19	EAI2-Manila	11101111101111111111111111111001111111000010111011111111111111111111	10	4,10,30-31,39-42,44,48
PRJNA355614	SRR5073848	SAMN06055874	Vietnam	L1	L1.1.1.4	77	0.9536	yes	no	777777377413371	777777377413371	777777377413371	Orphan or New	Not defined	01110000011111111111111111110111111111000010111011011111111111111111	14	1,5-9,29,39-42,44,48,51
PRJNA355614	SRR5073849	SAMN06055411	Vietnam	L1	L1.2.2.5	50	0.9332	yes	yes	677777477413771	677777477413771	677777477413771	19	EAI2-Manila	11101111101111111111111111111001111111000010111011111111111111111111	10	4,10,30-31,39-42,44,48
PRJNA355614	SRR5073850	SAMN06055448	Vietnam	L1	L1.1.1.1	50	0.9208	yes	no	777777774413771	777777774413771	777777774413771	139	EAI4-VNM	11110001111111111111111111111111111001000010111011111111111111111111	11	5-7,36-37,39-42,44,48
PRJNA355614	SRR5073851	SAMN06055557	Vietnam	L1	L1.1.1.1	31	0.807	yes	no	777777774413771	777777774413771	777777774413771	139	EAI4-VNM	11111111111111111111111111111111111001000010111011111111111111111111	8	36-37,39-42,44,48
PRJNA355614	SRR5073857	SAMN06055474	Vietnam	L1	L1.1.1.1	36	0.8623	yes	no	777737774413771	777737774413771	777737774413771	564	EAI4-VNM	11111111111111111111110111111111111001000010111011111111111111111111	9	23,36-37,39-42,44,48
PRJNA355614	SRR5073858	SAMN06055673	Vietnam	L1	L1.1.1.1	36	0.8599	yes	no	777777774413771	777777774413771	777777774413771	139	EAI4-VNM	11111111111111111111111111111111111001000010111011111111111111111111	8	36-37,39-42,44,48
PRJNA355614	SRR5073861	SAMN06055722	Vietnam	L1	L1.1.1.1	30	0.7916	yes	no	777737774413771	777737774413771	777737774413771	564	EAI4-VNM	11111111111111111111110111111111111001000010111011111111111111111111	9	23,36-37,39-42,44,48
PRJNA355614	SRR5073869	SAMN06055581	Vietnam	L1	L1.2.2.5	15	0.2594	yes	yes	677777477413771	677777477413771	677377477413771	19	EAI2-Manila	11100111101111111111111111111001111111000010111010111111111111111111	12	4-5,10,30-31,39-42,44,48,50
PRJNA355614	SRR5073874	SAMN06055739	Vietnam	L1	L1.1.1.1	20	0.5274	yes	no	777777774413771	777777774413771	777777774413771	139	EAI4-VNM	11111110011111111111111111111111111001000010111011111111111111111111	10	8-9,36-37,39-42,44,48
PRJNA355614	SRR5073881	SAMN06055500	Vietnam	L1	L1.1.1.1	42	0.9068	yes	no	777777774413771	777777774413771	777777774413771	139	EAI4-VNM	11111111111111111111111111111111111001000010111011111111111111111111	8	36-37,39-42,44,48
PRJNA355614	SRR5073885	SAMN06055631	Vietnam	L1	L1.1.1.1	52	0.9319	yes	no	777601774413771	777601774413771	777601774413771	622	EAI4-VNM	11111111111111111111100000011111111001000010111011111111111111111111	14	22-27,36-37,39-42,44,48
PRJNA355614	SRR5073889	SAMN06055790	Vietnam	L1	L1.1.1.1	51	0.9319	yes	no	737777777403751	737777777403751	737777777403751	Orphan or New	Not defined	11111111100011111111111111111111111111000000111011111111111111011111	11	10-12,39-44,48,63
PRJNA355614	SRR5073891	SAMN06055857	Vietnam	L1	L1.1.1.1	51	0.9294	yes	no	577777774413771	577777774413771	577777774413771	1731	EAI4-VNM	11011111111111111111111111111111111001000010111011111111111111111111	9	3,36-37,39-42,44,48
PRJNA355614	SRR5073898	SAMN06055401	Vietnam	L1	L1.1.1	24	0.6685	yes	no	777777777403771	777777777403771	777777777403771	458	EAI5	01111111111111111111111111111111111111000000011011111111111111111111	9	1,39-45,48
PRJNA355614	SRR5073899	SAMN06055571	Vietnam	L1	L1.1.1.1	47	0.9247	yes	no	777777777403771	777777777403771	777777777403771	458	EAI5	11111111111111111111111111111111111111000000111011111111111111111111	7	39-44,48
PRJNA355614	SRR5073901	SAMN06055486	Vietnam	L1	L1.1.1.7	38	0.8809	yes	no	777770000000771	777770000000771	777770000000771	Orphan or New	Not defined	11111111111111111111111110000000000000000000000001111111111111111111	24	26-49
PRJNA355614	SRR5073905	SAMN06055405	Vietnam	L1	L1.1.1.1	47	0.9142	yes	no	777777774413771	777777774413771	777777774413771	139	EAI4-VNM	11111111111111111111111111111111111001000010111011111111111111111111	8	36-37,39-42,44,48
PRJNA355614	SRR5073912	SAMN06055848	Vietnam	L1	L1.1.1.1	47	0.9258	yes	no	777777774413701	777777774413701	777777774413701	Orphan or New	Not defined	11111111111111111111111111111111111001000010111011111111111100001111	12	36-37,39-42,44,48,61-64
PRJNA355614	SRR5073915	SAMN06055625	Vietnam	L1	L1.1.1.1	27	0.7594	yes	no	777777774413771	777777774413771	777777774413771	139	EAI4-VNM	11111111111111111111111111111111111001000010111011111111111111111111	8	36-37,39-42,44,48
PRJNA355614	SRR5073919	SAMN06055597	Vietnam	L1	L1.1.1.1	65	0.9491	yes	no	777777774413771	777777774413771	777777774413771	139	EAI4-VNM	11111111111111111111111111111111111001000010111011111111111111111111	8	36-37,39-42,44,48
PRJNA355614	SRR5073926	SAMN06055885	Vietnam	L1	L1.1.1.1	54	0.9359	yes	no	777777000000011	777777000000011	777777000000011	405	Zero-copy	11111111010111111111111111110000000000000000000000000000000000011111	37	9,11,29-63
PRJNA355614	SRR5073930	SAMN06055740	Vietnam	L1	L1.2.2.1	38	0.8848	yes	yes	677777477413771	677777477413771	677777477413771	19	EAI2-Manila	11101111101111111111111111111001111111000010111011111111111111111111	10	4,10,30-31,39-42,44,48
PRJNA355614	SRR5073932	SAMN06055568	Vietnam	L1	L1.1.1.1	34	0.8524	yes	no	777777774413771	777777774413771	777777774413771	139	EAI4-VNM	11111110011111111111111111111111111001000010111011111111111111111111	10	8-9,36-37,39-42,44,48
PRJNA355614	SRR5073939	SAMN06055745	Vietnam	L1	L1.1.1.1	38	0.8753	yes	no	777777774413771	777777774413771	777777774413771	139	EAI4-VNM	11111111111111111111111111111111111001000010111011111111111111111111	8	36-37,39-42,44,48
PRJNA355614	SRR5073944	SAMN06055806	Vietnam	L1	L1.1.1.1	51	0.9306	yes	no	777601774412771	777601774412771	777601774412771	Orphan or New	Not defined	11111111111111111111100000011111111001000010110011111111111111111111	15	22-27,36-37,39-42,44,47-48
PRJNA355614	SRR5073952	SAMN06055877	Vietnam	L1	L1.1.1.1	52	0.9362	yes	no	777777774413771	777777774413771	777777774413771	139	EAI4-VNM	11111111111111111111111111111111111001000010111011111111111111111111	8	36-37,39-42,44,48
PRJNA355614	SRR5073954	SAMN06055802	Vietnam	L1	L1.1.1.1	42	0.9079	yes	no	776771774413771	776771774413771	776771774413771	Orphan or New	Not defined	11111111111111111101111110011111111001000010111011111111111111111111	11	19,26-27,36-37,39-42,44,48
PRJNA355614	SRR5073955	SAMN06055707	Vietnam	L1	L1.1.1.1	51	0.9255	yes	no	777737774413731	777737774413731	777737774413731	2722	EAI4-VNM	11111111111111111111110111111111111001000010111011111111111110111111	10	23,36-37,39-42,44,48,62
PRJNA355614	SRR5073956	SAMN06055771	Vietnam	L1	L1.1.1.1	71	0.9531	yes	no	777777774413771	777777774413771	777777774413771	139	EAI4-VNM	11111111111111111111111111111111111001000010111011111111111111111111	8	36-37,39-42,44,48
PRJNA355614	SRR5073967	SAMN06055534	Vietnam	L1	L1.1.1.7	53	0.9348	yes	no	777677777413771	777677777413771	777677777413771	497	EAI5	11111111111111111111101111111111111111000010111011111111111111111111	7	22,39-42,44,48
PRJNA355614	SRR5073969	SAMN06055423	Vietnam	L1	L1.1.1	40	0.8874	yes	no	777737737413771	777737737413771	777737737413771	Orphan or New	Not defined	11111111111111111111110111111110111111000010111011111111111011111111	9	23,32,39-42,44,48,60
PRJNA355614	SRR5073971	SAMN06055696	Vietnam	L1	L1.1.1.1	48	0.9229	yes	no	777777774413771	777777774413771	777777774413771	139	EAI4-VNM	11111111111111111111111111111111111001000010111011111111111111111111	8	36-37,39-42,44,48
PRJNA355614	SRR5073973	SAMN06055759	Vietnam	L1	L1.1.1.1	53	0.9358	yes	no	776177777003771	776177777003771	776177777003771	Orphan or New	Not defined	11111111111111111100011111111111111110000000011011111111111111111111	12	19-21,38-45,48
PRJNA355614	SRR5073977	SAMN06055842	Vietnam	L1	L1.1.1.1	43	0.9055	yes	no	777777774413771	777777774413771	777777774413771	139	EAI4-VNM	11111111111111111111111111111111111001000010111011111111111111111111	8	36-37,39-42,44,48
PRJNA355614	SRR5073980	SAMN06055752	Vietnam	L1	L1.1.1.1	23	0.6233	yes	no	777777774413771	777777774413771	777777774413771	139	EAI4-VNM	11111111111111111111111111111111111001000010111011111111111111111111	8	36-37,39-42,44,48
PRJNA355614	SRR5073987	SAMN06055780	Vietnam	L1	L1.1.1.10	45	0.9158	yes	no	777777777413731	777777777413731	777777777413731	48	EAI1-SOM	11111111111111111111111111111111111111000010111011111111111100111111	8	39-42,44,48,61-62
PRJNA355614	SRR5073988	SAMN06055421	Vietnam	L1	L1.1.1.4	56	0.935	yes	no	777577777413771	777577777413771	777577777413771	1372	EAI5	11111111111111111111011111111111111111000010111011111111111111111111	7	21,39-42,44,48
PRJNA355614	SRR5074056	SAMN06056021	Vietnam	L1	L1.1.1.1	54	0.9297	yes	no	777777774413711	777777774413711	777777774413711	456	EAI4-VNM	11111111111111111111111111111111111001000010111011111111111110011111	10	36-37,39-42,44,48,62-63
PRJNA355614	SRR5074057	SAMN06055916	Vietnam	L1	L1.1.1.4	44	0.9146	yes	no	777537777413371	777537777413371	777537777413371	Orphan or New	EAI5	11111111111111111111010111111111111111000010111011011111111111111111	9	21,23,39-42,44,48,51
PRJNA355614	SRR5074064	SAMN06055990	Vietnam	L1	L1.1.1.1	59	0.9407	yes	no	777777774413771	777777774413771	777777774413771	139	EAI4-VNM	11111111111111111111111111111111111001000010111011111111111111111111	8	36-37,39-42,44,48
PRJNA355614	SRR5074069	SAMN06056013	Vietnam	L1	L1.1.1.1	52	0.9307	yes	no	777777774413771	777777374413771	777777774413771	139	EAI4-VNM	11111111111111111111111111111111111001000010111011111111111111111111	8	36-37,39-42,44,48
PRJNA355614	SRR5074079	SAMN06056004	Vietnam	L1	L1.1.1.10	57	0.941	yes	no	777774377413731	777774377413731	777774377413731	Orphan or New	EAI1-SOM	11111111111111111111111111000111111111000010111011111111111100111111	11	27-29,39-42,44,48,61-62
PRJNA355614	SRR5074083	SAMN06055937	Vietnam	L1	L1.1.1.1	56	0.937	yes	no	777777000000011	777777000000011	777777000000011	405	Zero-copy	11111111111111111111111111110000000000000000000000000000000000011111	35	29-63
PRJNA355614	SRR5074084	SAMN06056001	Vietnam	L1	L1.1.1.1	69	0.9482	yes	no	777777774413771	777777774413771	777777774413771	139	EAI4-VNM	11111111111111111111111111111111111001000010111011111111111111111111	8	36-37,39-42,44,48
PRJNA355614	SRR5074085	SAMN06055972	Vietnam	L1	L1.1.1.1	50	0.9211	yes	no	777777000000011	777777000000011	777777000000011	405	Zero-copy	11111111111111111111111111110000000000000000000000000000000000011111	35	29-63
PRJNA355614	SRR5074086	SAMN06056006	Vietnam	L1	L1.1.1.1	44	0.9137	yes	no	777737777413771	777737777413771	777737777413771	618	EAI5	11111111111111111111110111111111111111000010111011111111111111111111	7	23,39-42,44,48
PRJNA355614	SRR5074090	SAMN06055999	Vietnam	L1	L1.1.1.4	47	0.9206	yes	no	777760017413771	777760017413771	777760017413771	Orphan or New	Not defined	11111111111111111111111100000000011111000010111011111111111111111111	15	25-33,39-42,44,48
PRJNA355614	SRR5074092	SAMN06055948	Vietnam	L1	L1.1.1.1	46	0.9155	yes	no	777777774413771	777777774413771	777777774413771	139	EAI4-VNM	11111111111111111111111111111111111001000010111011111111111111111111	8	36-37,39-42,44,48
PRJNA355614	SRR5074097	SAMN06055978	Vietnam	L1	L1.1.1.1	43	0.9055	yes	no	777777774413771	777777774413771	777777774413771	139	EAI4-VNM	11111111111111111111111111111111111001000010111011111111111111111111	8	36-37,39-42,44,48
PRJNA355614	SRR5074099	SAMN06055980	Vietnam	L1	L1.1.1.1	52	0.9304	yes	no	777777777413471	777777777413471	777777777413471	Orphan or New	Not defined	11111111111111111111111111111111111111000010111011100001111111111111	10	39-42,44,48,52-55
PRJNA355614	SRR5074101	SAMN06055952	Vietnam	L1	L1.2.2.3	68	0.9544	yes	yes	477777477413771	477777477413771	477777477413771	413	EAI5	11001111101111111111111111111001111111000010111011111111111111111111	11	3-4,10,30-31,39-42,44,48
PRJNA355614	SRR5074104	SAMN06055947	Vietnam	L1	L1.2.2.5	56	0.9489	yes	yes	677777477413771	677777477413771	677777477413771	19	EAI2-Manila	11101111101111111111111111111001111111000010111011111111111111111111	10	4,10,30-31,39-42,44,48
PRJNA355614	SRR5074106	SAMN06055942	Vietnam	L1	L1.1.1.1	60	0.944	yes	no	777777774413711	777777774413711	777777774413711	456	EAI4-VNM	11111111111111111111111111111111111001000010111011111111111110011111	10	36-37,39-42,44,48,62-63
PRJNA355614	SRR5074115	SAMN06055901	Vietnam	L1	L1.1.1.4	49	0.9271	yes	no	777777777413371	777777777413371	777777777413371	234	EAI5	11111111111111111111111111111111111111000010111011011111111111111111	7	39-42,44,48,51
PRJNA355614	SRR5074117	SAMN06056002	Vietnam	L1	L1.1.1.1	61	0.9444	yes	no	777737777413771	777737777413771	777737777413771	618	EAI5	11111111111111111111110111111111111111000010111011111111001111111111	9	23,39-42,44,48,57-58
PRJNA355614	SRR5074118	SAMN06055929	Vietnam	L1	L1.1.1.1	43	0.9076	yes	no	777777774413771	777777774413771	777777774413771	139	EAI4-VNM	11111111111111111111111111111111111001000010111011111111111111111111	8	36-37,39-42,44,48
PRJNA355614	SRR5074119	SAMN06055992	Vietnam	L1	L1.1.1.1	49	0.9192	yes	no	777777774413071	777777774413071	777777774413071	Orphan or New	Not defined	11111111111111111111111111111111111001000010111000000000001111111111	18	36-37,39-42,44,48-58
PRJNA355614	SRR5074120	SAMN06055997	Vietnam	L1	L1.1.1.1	52	0.9099	yes	no	777777774413771	777777774413771	777777774413771	139	EAI4-VNM	11111111111111111111111111111111111001000010111011111111111111111111	8	36-37,39-42,44,48
PRJNA355614	SRR5074124	SAMN06055965	Vietnam	L1	L1.1.1.1	43	0.9077	yes	no	777777777413771	777777777413771	777777777413771	236	EAI5	11111111111111111111111111111111111111000010111011111111111111111111	6	39-42,44,48
PRJNA355614	SRR5074126	SAMN06055940	Vietnam	L1	L1.1.1.1	52	0.9321	yes	no	777777000000011	777777000000011	777777000000011	405	Zero-copy	11111111111111111111111111110000000000000000000000000000000000011111	35	29-63
PRJNA355614	SRR5074128	SAMN06055912	Vietnam	L1	L1.1.1.1	69	0.9481	yes	no	777737774413771	777737774413771	777737774413771	564	EAI4-VNM	11111111111111111111110111111111111001000010111011111111111111111111	9	23,36-37,39-42,44,48
PRJNA355614	SRR5074129	SAMN06055985	Vietnam	L1	L1.1.1.1	59	0.9411	yes	no	777777774413771	777777774413771	777777774413771	139	EAI4-VNM	11111111111111111111111111111111111001000010111011111111111111111111	8	36-37,39-42,44,48
PRJNA355614	SRR5074131	SAMN06055905	Vietnam	L1	L1.1.1.1	49	0.9283	yes	no	777777774413771	777777774413771	777777774413771	139	EAI4-VNM	11111111111111111111111111111111111001000010111011111111111111111111	8	36-37,39-42,44,48
PRJNA355614	SRR5074132	SAMN06056023	Vietnam	L1	L1.1.1.1	43	0.9048	yes	no	777737777413771	777737777413771	777737777413771	618	EAI5	11111111111111111111110111111111111111000010111011111111111111111111	7	23,39-42,44,48
PRJNA355614	SRR5074133	SAMN06055900	Vietnam	L1	L1.1.1.1	59	0.9351	yes	no	777777574413771	777777574413771	777777574413771	Orphan or New	Not defined	11111111111111111111111111111011111001000010111011111111111111111111	9	30,36-37,39-42,44,48
PRJNA355614	SRR5074134	SAMN06055955	Vietnam	L1	L1.1.1	56	0.936	yes	no	777777777413771	777777777413771	777777777413771	236	EAI5	11111111111111111111111111111111111111000010111011111111111011111111	7	39-42,44,48,60
PRJNA355614	SRR5074135	SAMN06055922	Vietnam	L1	L1.1.1.1	54	0.9413	yes	no	707601774413771	707601774413771	707631774413771	Orphan or New	Not defined	11111111000000111111100000011111111001000010111011111111111111111111	20	9-14,22-27,36-37,39-42,44,48
PRJNA355614	SRR5074143	SAMN06055971	Vietnam	L1	L1.1.1.1	31	0.8145	yes	no	777777774413771	777777774413771	777777774413771	139	EAI4-VNM	11111110011111111111111111111111111001000010111011111111111111111111	10	8-9,36-37,39-42,44,48
PRJNA355614	SRR5074145	SAMN06055941	Vietnam	L1	L1.1.1.1	45	0.9131	yes	no	777777774413771	777777774413771	777777774413771	139	EAI4-VNM	11111111111111111111111111111111111001000010111011111111111111111111	8	36-37,39-42,44,48
PRJNA355614	SRR5074151	SAMN06056028	Vietnam	L1	L1.1.1.1	50	0.9234	yes	no	777777000000011	777777000000011	777777000000011	405	Zero-copy	11111111111111111111111111110000000000000000000000000000000000011111	35	29-63
PRJNA355614	SRR5074152	SAMN06055998	Vietnam	L1	L1.1.1.1	50	0.9226	yes	no	777777774413771	777777774413771	777777774413771	139	EAI4-VNM	11111111111111111111111111111111111001000010111011111111111111111111	8	36-37,39-42,44,48
PRJNA355614	SRR5074159	SAMN06055987	Vietnam	L1	L1.2.2.3	83	0.965	yes	yes	477777477413771	477777477413771	477777477413771	413	EAI5	11001111101111111111111111111001111111000010111011111111111111111111	11	3-4,10,30-31,39-42,44,48
PRJNA355614	SRR5074161	SAMN06056017	Vietnam	L1	L1.1.1.1	44	0.9099	yes	no	777777774413771	777777774413771	777777774413771	139	EAI4-VNM	11111111111111111111111111111111111001000010111011111111111111111111	8	36-37,39-42,44,48
PRJNA355614	SRR5074162	SAMN06056012	Vietnam	L1	L1.1.1.1	50	0.93	yes	no	677603000000011	677603000000011	677603000000011	Orphan or New	Not defined	11100000111111111111100000110000000000000000000000000000000000011111	45	4-8,22-26,29-63
PRJNA355614	SRR5074167	SAMN06055970	Vietnam	L1	L1.1.1.1	39	0.8856	yes	no	777777000000011	777777000000011	777777000000011	405	Zero-copy	11111111111111111111111111110000000000000000000000000000000000011111	35	29-63
PRJNA355614	SRR5074172	SAMN06055946	Vietnam	L1	L1.1.1.1	49	0.9299	yes	no	777777777403771	777777777403771	777777777403771	458	EAI5	11111110111111111111111111111111111111000000111011111111111111111111	8	8,39-44,48
PRJNA355614	SRR5074177	SAMN06055896	Vietnam	L1	L1.1.1.1	50	0.9326	yes	no	777777774413771	777777774413771	777777774413771	139	EAI4-VNM	11111111111111111111111111111111111001000010111011111111111111111111	8	36-37,39-42,44,48
PRJDB8543	DRR184599	SAMD00178450	Vietnam	L1	L1.1.1.1	203	0.9799	yes	no	777777774413771	777777774413771	777777774413771	139	EAI4-VNM	11111111111111111111111111111111111001000010111011111111111111111111	8	36-37,39-42,44,48
PRJDB8544	DRR184611	SAMD00178573	Vietnam	L1	L1.1.1.1	386	0.9897	yes	no	777777774413771	777777774413771	777777774413771	139	EAI4-VNM	11111111111111111111111111111111111001000010111011111111111111111111	8	36-37,39-42,44,48
PRJDB8544	DRR184614	SAMD00178576	Vietnam	L1	L1.1.1	401	0.9911	yes	no	777777777413771	777777777413771	777777777413771	236	EAI5	11111111111111111111111111111111111111000010111011111111111111111111	6	39-42,44,48
PRJDB8544	DRR184626	SAMD00178588	Vietnam	L1	L1.1.1.1	409	0.9905	yes	no	777777774413771	777777774413771	777777774413771	139	EAI4-VNM	11111111111111111111111111111111111001000010111011111111111111111111	8	36-37,39-42,44,48
PRJDB8544	DRR184627	SAMD00178589	Vietnam	L1	L1.1.1.1	379	0.9886	yes	no	777777774413771	777777774413771	777777774413771	139	EAI4-VNM	11111111111111111111111111111111111001000010111011111111111111111111	8	36-37,39-42,44,48
PRJDB8544	DRR184634	SAMD00178596	Vietnam	L1	L1.1.1.1	368	0.9903	yes	no	777777777413771	777777777413771	777777777413771	236	EAI5	11111111111111111111111111111111111111000010111011111111111111111111	6	39-42,44,48
PRJDB8544	DRR184635	SAMD00178597	Vietnam	L1	L1.1.1.1	339	0.9899	yes	no	777777774413771	777777774413771	777777774413771	139	EAI4-VNM	11111111111111111111111111111111111001000010111011111111111111111111	8	36-37,39-42,44,48
PRJDB8544	DRR184636	SAMD00178598	Vietnam	L1	L1.1.1.1	408	0.9896	yes	no	777777774413771	777777774413771	777777774413771	139	EAI4-VNM	11111111111111111111111111111111111001000010111011111111111111111111	8	36-37,39-42,44,48
PRJDB8544	DRR184638	SAMD00178600	Vietnam	L1	L1.1.1.1	344	0.9904	yes	no	777777777413771	777777777413771	777777777413771	236	EAI5	11111111111111111111111111111111111111000010111011111111111111111111	6	39-42,44,48
PRJDB8544	DRR184649	SAMD00178611	Vietnam	L1	L1.1.1.1	363	0.9916	yes	no	777777774413571	777777774413571	777777774413571	Orphan or New	Not defined	11111111111111111111111111111111111001000010111011101111111111111111	9	36-37,39-42,44,48,52
PRJDB8544	DRR184650	SAMD00178612	Vietnam	L1	L1.1.1.1	350	0.988	yes	no	777777774413771	777777774413771	777777774413771	139	EAI4-VNM	11111111111111111111111111111111111001000010111011111111111111111111	8	36-37,39-42,44,48
PRJDB8544	DRR184651	SAMD00178613	Vietnam	L1	L1.1.1.1	386	0.9896	yes	no	777777774413771	777777774413771	777777774413771	139	EAI4-VNM	11111111111111111111111111111111111001000010111011111111111111111111	8	36-37,39-42,44,48
PRJDB8544	DRR184652	SAMD00178614	Vietnam	L1	L1.1.1.1	384	0.9916	yes	no	777777774413571	777777774413571	777777774413571	Orphan or New	Not defined	11111111111111111111111111111111111001000010111011101111111111111111	9	36-37,39-42,44,48,52
PRJDB8544	DRR184653	SAMD00178615	Vietnam	L1	L1.1.1.1	372	0.9915	yes	no	777777774413571	777777774413571	777777774413571	Orphan or New	Not defined	11111111111111111111111111111111111001000010111011101111111111111111	9	36-37,39-42,44,48,52
PRJDB8544	DRR184654	SAMD00178616	Vietnam	L1	L1.1.1.1	381	0.9898	yes	no	777737774413771	777737774413771	777737774413771	564	EAI4-VNM	11111111111111111111110111111111111001000010111011111111111111111111	9	23,36-37,39-42,44,48
PRJDB8544	DRR184655	SAMD00178617	Vietnam	L1	L1.1.1.1	384	0.9919	yes	no	777777774413771	777777774413771	777777774413771	139	EAI4-VNM	11111111111111111111111111111111111001000010111011111111011111111111	9	36-37,39-42,44,48,57
PRJDB8544	DRR184656	SAMD00178618	Vietnam	L1	L1.1.1.1	371	0.9916	yes	no	777777774413571	777777774413571	777777774413571	Orphan or New	Not defined	11111111111111111111111111111111111001000010111011101111111111111111	9	36-37,39-42,44,48,52
PRJDB8544	DRR184657	SAMD00178619	Vietnam	L1	L1.1.1.1	355	0.9912	yes	no	777777774413771	777777774413771	777777774413771	139	EAI4-VNM	11111111111111111111111111111111111001000010111011111111111111111111	8	36-37,39-42,44,48
PRJDB8544	DRR184660	SAMD00178622	Vietnam	L1	L1.1.1.1	371	0.9916	yes	no	777777774413571	777777774403571	777777774433571	Orphan or New	Not defined	11111111111111111111111111111111111001000010111011101111111111111111	9	36-37,39-42,44,48,52
PRJDB8544	DRR184672	SAMD00178634	Vietnam	L1	L1.1.1.1	340	0.9917	yes	no	777737774413771	777737774413771	777737774413771	564	EAI4-VNM	11111111111111111111110111111111111001000010111011111111111111111111	9	23,36-37,39-42,44,48
PRJDB8544	DRR184676	SAMD00178638	Vietnam	L1	L1.1.1.1	368	0.9922	yes	no	777777774413771	777777774413771	777777774413771	139	EAI4-VNM	11111111111111111111111111111111111001000010111011111111111111111111	8	36-37,39-42,44,48
PRJDB8544	DRR184680	SAMD00178642	Vietnam	L1	L1.1.1.4	358	0.9902	yes	no	777777777413371	777777777413371	777777777413371	234	EAI5	11110000011111111111111111111111111111000010111011011111111111111111	12	5-9,39-42,44,48,51
PRJDB8553	DRR184880	SAMD00178953	Vietnam	L1	L1.1.1.1	50	0.9584	yes	no	777777774413771	777777774413771	777777774413771	139	EAI4-VNM	11111111111111111111111111111111111001000010111011111111110111111111	9	36-37,39-42,44,48,59
PRJDB8553	DRR184885	SAMD00178958	Vietnam	L1	L1.1.1.1	53	0.9603	yes	no	777777774413771	777777774413771	777777774413771	139	EAI4-VNM	11111111111111111111111111111111111001000010011011111111111111111111	9	36-37,39-42,44-45,48
PRJDB8553	DRR184890	SAMD00178963	Vietnam	L1	L1.1.1.1	15	0.1907	yes	no	777737774403771	777737774413751	777737774413711	Orphan or New	Not defined	11111111111111111111110111111111111001000000111011111111111111111111	10	23,36-37,39-44,48
PRJDB8553	DRR184892	SAMD00178965	Vietnam	L1	L1.1.1.1	31	0.8915	yes	no	777777774413771	777777774413771	777777774413771	139	EAI4-VNM	11111111111111111111111111111111111001000010111011111111111111111111	8	36-37,39-42,44,48
PRJDB8553	DRR184893	SAMD00178966	Vietnam	L1	L1.1.1.1	49	0.9558	yes	no	777777774413771	777777774413771	777777774413771	139	EAI4-VNM	11111111111111111111111111111111111001000010111011111111111111111111	8	36-37,39-42,44,48
PRJDB8553	DRR184894	SAMD00178967	Vietnam	L1	L1.1.1.1	39	0.9417	yes	no	777737774413771	777737774413771	777737774413771	564	EAI4-VNM	11111111111111111111110111111111111001000010111011111111111111111111	9	23,36-37,39-42,44,48
PRJDB8553	DRR184896	SAMD00178969	Vietnam	L1	L1.1.1.1	31	0.8749	yes	no	777737774413771	777737774413771	777737774413771	564	EAI4-VNM	11111111111111111111110111111111111001000010111011111111101111111111	10	23,36-37,39-42,44,48,58
PRJDB8553	DRR184904	SAMD00178977	Vietnam	L1	L1.1.1.1	24	0.6905	yes	no	777777774413771	777777774413771	777777774413771	139	EAI4-VNM	11111111111111111111111111111111111001000010111011111111111111111011	9	36-37,39-42,44,48,66
PRJDB8553	DRR184905	SAMD00178978	Vietnam	L1	L1.1.1.1	22	0.6289	yes	no	777777774413771	777777774413771	777777774413771	139	EAI4-VNM	11111111111111111111111111111111111001000010111011111111111111111111	8	36-37,39-42,44,48
PRJDB8553	DRR184911	SAMD00178984	Vietnam	L1	L1.1.1.1	45	0.9487	yes	no	777777774413771	777777774013771	777777774013771	139	EAI4-VNM	11111111111111111111111111111111111001000010111011111111111111111111	8	36-37,39-42,44,48
PRJDB8553	DRR184923	SAMD00178996	Vietnam	L1	L1.1.1.1	28	0.8523	yes	no	777737774413771	777737774413771	777737774413771	564	EAI4-VNM	11111111111111111111110111111111111001000010111011111111111111111111	9	23,36-37,39-42,44,48
PRJDB8553	DRR184934	SAMD00179007	Vietnam	L1	L1.1.1.1	25	0.7665	yes	no	777737774413771	777737774413771	777737774413771	564	EAI4-VNM	11111111111111111111110111111111111001000010111011111111111111111111	9	23,36-37,39-42,44,48
PRJDB8553	DRR184949	SAMD00179022	Vietnam	L1	L1.1.1.1	19	0.4564	yes	no	777777674413771	777777674413771	777777674413771	Orphan or New	Not defined	11111111111111111111111111111101111001000010111011111111111101111111	10	31,36-37,39-42,44,48,61
PRJDB8553	DRR184952	SAMD00179025	Vietnam	L1	L1.1.1.1	21	0.5807	yes	no	777777777403771	777777777403771	777777777403771	458	EAI5	11111111111111111111111111111111111111000000111011111111111111111111	7	39-44,48
PRJDB8553	DRR184959	SAMD00179032	Vietnam	L1	L1.1.1.1	80	0.9867	yes	no	563777777403771	563777777403771	563777777403771	Orphan or New	Not defined	11011111111110000111111111111111111111000000111011111111111111111111	12	3,14-17,39-44,48
PRJDB8553	DRR184961	SAMD00179034	Vietnam	L1	L1.1.1.1	53	0.9589	yes	no	777777774413771	777777774413771	777777774413771	139	EAI4-VNM	11111111111111111111111111111111111001000010111011111111111111111111	8	36-37,39-42,44,48
PRJDB8553	DRR184966	SAMD00179039	Vietnam	L1	L1.1.1.1	52	0.9579	yes	no	777737774413771	777737774413771	777737774413771	564	EAI4-VNM	11111111111111111111110111111111111001000010111011111111111111111111	9	23,36-37,39-42,44,48
PRJDB8553	DRR184971	SAMD00179044	Vietnam	L1	L1.1.1.1	44	0.9498	yes	no	777737774413771	777737774413771	777737774413771	564	EAI4-VNM	11111111111111111111110111111111111001000010111011111111111111111111	9	23,36-37,39-42,44,48
PRJDB8553	DRR184976	SAMD00179049	Vietnam	L1	L1.1.1.1	25	0.7675	yes	no	777777774413771	777777774413771	777777774413771	139	EAI4-VNM	11111111111111111111111111111111111001000010111011111111111111111111	8	36-37,39-42,44,48
PRJDB8553	DRR184977	SAMD00179050	Vietnam	L1	L1.1.1.1	39	0.947	yes	no	777777774413771	777777774413771	777777774413771	139	EAI4-VNM	11111111111111111111111111111111111001000010111011111111111111111111	8	36-37,39-42,44,48
PRJDB8553	DRR184984	SAMD00179057	Vietnam	L1	L1.1.1.1	25	0.7691	yes	no	777737774413771	777737774413771	777737774413771	564	EAI4-VNM	11111111111111111111110111111111111001000010111011111111111111111111	9	23,36-37,39-42,44,48
PRJDB8553	DRR184985	SAMD00179058	Vietnam	L1	L1.1.1.1	46	0.9604	yes	no	777777774413771	777777774413771	777777774413771	139	EAI4-VNM	11111111111111111111111111111111111001000010111011111111111111111111	8	36-37,39-42,44,48
PRJDB8553	DRR184990	SAMD00179063	Vietnam	L1	L1.1.1.1	37	0.9419	yes	no	777777774413771	777777774413771	777777774413771	139	EAI4-VNM	11111111111111111111111111111111111001000010111011111111111111111111	8	36-37,39-42,44,48
PRJDB8553	DRR184992	SAMD00179065	Vietnam	L1	L1.1.1.1	41	0.9435	yes	no	777777774413771	777777774413771	777777774413771	139	EAI4-VNM	11111111111111111111111111111111111001000010111011111111110111111111	9	36-37,39-42,44,48,59
PRJDB8553	DRR184994	SAMD00179067	Vietnam	L1	L1.1.1.4	23	0.6584	yes	no	777777777413311	777777777413311	777777777413311	1082	EAI5	11110000011111111111111111111111111111000010111011011111111110011111	14	5-9,39-42,44,48,51,62-63
PRJDB8553	DRR185004	SAMD00179077	Vietnam	L1	L1.1.1.1	21	0.5805	yes	no	777777777403771	777777777413771	777777777413771	458	EAI5	11111111111111111111111111111111111111000000111011111111111111111111	7	39-44,48
PRJDB8553	DRR185019	SAMD00179092	Vietnam	L1	L1.1.1.1	214	0.9592	yes	no	777777774413771	777777774413771	777777774413771	139	EAI4-VNM	11111111111111111111111111111111111001000010111011111111111111111111	8	36-37,39-42,44,48
PRJDB8553	DRR185023	SAMD00179096	Vietnam	L1	L1.1.1.1	54	0.9591	yes	no	777777774413571	777777774413571	777777774413571	Orphan or New	Not defined	11111111111111111111111111111111111001000010111011101111111111111111	9	36-37,39-42,44,48,52
PRJDB8553	DRR185027	SAMD00179100	Vietnam	L1	L1.1.1.1	59	0.963	yes	no	777777774413571	777777774413571	777777774413571	Orphan or New	Not defined	11111111111111111111111111111111111001000010111011101111111111111111	9	36-37,39-42,44,48,52
PRJDB8553	DRR185028	SAMD00179101	Vietnam	L1	L1.1.1.1	50	0.9564	yes	no	777777774413571	777777774413571	777777774413571	Orphan or New	Not defined	11111111111111111111111111111111111001000010111011101111111111111111	9	36-37,39-42,44,48,52
PRJDB8553	DRR185030	SAMD00179103	Vietnam	L1	L1.1.1.1	54	0.9627	yes	no	777777774413771	777777774413771	777777774413771	139	EAI4-VNM	11110001111111111111111111111111111001000010111011111111111111111111	11	5-7,36-37,39-42,44,48
PRJDB8553	DRR185032	SAMD00179105	Vietnam	L1	L1.1.1.1	23	0.7013	yes	no	777737774413771	777737774413771	767737774413771	564	EAI4-VNM	11111111111111111111110111111111111001000010111011111111111111111111	9	23,36-37,39-42,44,48
PRJDB8553	DRR185033	SAMD00179106	Vietnam	L1	L1.1.1.4	37	0.9233	yes	no	777776777413371	777776777413371	777776777413371	Orphan or New	Not defined	11110000011111111111111111101111111111000010111011011111111111111111	13	5-9,28,39-42,44,48,51
PRJDB8553	DRR185034	SAMD00179107	Vietnam	L1	L1.1.1.1	61	0.9847	yes	no	700377774413771	700377774413771	700377774413771	Orphan or New	Not defined	11111110000000000000111111111111111001000010111011111111111111111111	21	8-20,36-37,39-42,44,48
PRJDB8553	DRR185035	SAMD00179108	Vietnam	L1	L1.1.1.1	57	0.9643	yes	no	777737774413771	777737774413771	777737777413771	564	EAI4-VNM	11111111111111111111110111111111111001000010111011111111111111111111	9	23,36-37,39-42,44,48
PRJDB8553	DRR185039	SAMD00179112	Vietnam	L1	L1.1.1.1	33	0.8903	yes	no	777737774413771	777737774413771	777737774413771	564	EAI4-VNM	11111111111111111111110111111111111001000010111011111111111111111111	9	23,36-37,39-42,44,48
PRJDB8553	DRR185041	SAMD00179114	Vietnam	L1	L1.1.1.1	16	0.2829	yes	no	777777774413771	777777774413771	777777774413761	139	EAI4-VNM	11111111111111111111111111111111111001000010111011111111111111111011	9	36-37,39-42,44,48,66
PRJDB8553	DRR185043	SAMD00179116	Vietnam	L1	L1.1.1.1	29	0.8484	yes	no	777777774413571	777777774413571	777777774413571	Orphan or New	Not defined	11111111111111111111111111111111111001000010111011101111111111111111	9	36-37,39-42,44,48,52
PRJDB8553	DRR185044	SAMD00179117	Vietnam	L1	L1.1.1.1	23	0.6526	yes	no	777777774413771	777777774413771	777777774413770	139	EAI4-VNM	11111111111111111111111111111111111001000010111011111111111111111011	9	36-37,39-42,44,48,66
PRJDB8553	DRR185054	SAMD00179127	Vietnam	L1	L1.1.1.1	85	0.9866	yes	no	563777777403771	563777777403771	563777777403771	Orphan or New	Not defined	11011111111110000111111111111111111111000000111011111111111111111111	12	3,14-17,39-44,48
PRJDB8553	DRR185055	SAMD00179128	Vietnam	L1	L1.1.1.1	26	0.8384	yes	no	777777774413771	777777774413771	777777774413771	139	EAI4-VNM	11111111111111111111111111111111111001000010111011111111110111111111	9	36-37,39-42,44,48,59
PRJDB8553	DRR185059	SAMD00179132	Vietnam	L1	L1.1.1.1	28	0.8892	yes	no	777737777413771	777737777413771	777737777413771	618	EAI5	11111111111111111111110111111111111111000010111011111111111111111111	7	23,39-42,44,48
PRJDB8553	DRR185062	SAMD00179135	Vietnam	L1	L1.1.1.1	26	0.8392	yes	no	777777777413071	777777777413071	777777777413071	934	EAI5	11111111111111111111111111111111111111000010111010000011111111111111	11	39-42,44,48,50-54
PRJDB8553	DRR185064	SAMD00179137	Vietnam	L1	L1.1.1.1	25	0.8197	yes	no	777777774413771	777777774413771	777777774413771	139	EAI4-VNM	11111111111111111111111111111111111001000010111011111111111111111111	8	36-37,39-42,44,48
PRJDB8553	DRR185066	SAMD00179139	Vietnam	L1	L1.1.1.1	39	0.9192	yes	no	777777777413771	777777777413771	777777777413771	236	EAI5	11111111111111111111111111111111111111000010111011111111111111111111	6	39-42,44,48
PRJDB8553	DRR185067	SAMD00179140	Vietnam	L1	L1.1.1.1	25	0.7297	yes	no	777777777413771	777777777413771	777777777413771	236	EAI5	11111111111111111111111111111111111111000010111011111111111111111111	6	39-42,44,48
PRJDB8553	DRR185070	SAMD00179143	Vietnam	L1	L1.1.1.1	20	0.5471	yes	no	737777777403771	737777777413771	737777777413771	Orphan or New	Unknown	11111111110011111111111111111111111111000000111011111111111111111111	9	11-12,39-44,48
PRJDB8553	DRR185082	SAMD00179155	Vietnam	L1	L1.1.1.1	24	0.7089	yes	no	777777774413771	777777774413771	777777774413771	139	EAI4-VNM	11111111111111111111111111111111111001000010111011111111111111111111	8	36-37,39-42,44,48
PRJDB8553	DRR185085	SAMD00179158	Vietnam	L1	L1.1.1	21	0.5585	yes	no	777777777003771	777777777003771	777777777003771	1188	Unknown	11111111111111111111111111111111111110000000011011111111111111111111	9	38-45,48
PRJDB8553	DRR185087	SAMD00179160	Vietnam	L1	L1.1.1.1	24	0.7246	yes	no	777737774413771	777737774413771	777737774413771	564	EAI4-VNM	11111111111111111111110111111111111001000010111011111111111111111111	9	23,36-37,39-42,44,48
PRJDB8553	DRR185092	SAMD00179165	Vietnam	L1	L1.1.1.1	47	0.9498	yes	no	777777774413771	777777774413771	777777774413771	139	EAI4-VNM	11111111111111111111111111111111111001000010111011111111110111111111	9	36-37,39-42,44,48,59
PRJDB8553	DRR185098	SAMD00179171	Vietnam	L1	L1.1.1.1	46	0.9513	yes	no	777777777413770	777777777413770	777777777413771	Orphan or New	EAI5	11111111111111111111111111111111111111000010111011111111111111110111	7	39-42,44,48,65
PRJDB8553	DRR185103	SAMD00179176	Vietnam	L1	L1.1.1.1	100	0.9855	yes	no	700000034413771	700000034413771	705600034413771	Orphan or New	Not defined	11111111100000000000000000000000111001000010111011111111111111111111	31	10-32,36-37,39-42,44,48
PRJDB8553	DRR185106	SAMD00179179	Vietnam	L1	L1.1.1.1	37	0.9176	yes	no	777777774413771	777777774413771	777777774413771	139	EAI4-VNM	11111111111111111111111111111111111001000010111011111111111111111111	8	36-37,39-42,44,48
PRJDB8553	DRR185114	SAMD00179187	Vietnam	L1	L1.1.1.1	43	0.9424	yes	no	777777774413771	777777774413771	777777774413771	139	EAI4-VNM	11111111111111111111111111111111111001000010111011111111111111111111	8	36-37,39-42,44,48
PRJDB8553	DRR185121	SAMD00179194	Vietnam	L1	L1.1.1	26	0.7503	yes	no	777777777413771	777777777413771	777777777413771	236	EAI5	11111111111111111111111111111111111111000010111011111111111011111111	7	39-42,44,48,60
PRJDB8553	DRR185123	SAMD00179196	Vietnam	L1	L1.1.1.1	14	0.1897	yes	no	777777604403770	777777604413770	777777604413770	Orphan or New	Not defined	11111111111111111111111111111100001001000000111011111111111111110111	14	31-34,36-37,39-44,48,65
PRJEB31905	ERR3256109	SAMEA5542018	Philippines	L1	L1.2.2.3	70	0.9922	yes	yes	677777477413771	677777477413771	677777477413771	19	EAI2-Manila	11101111101111111111111111111001111111000010111011111111111111111111	10	4,10,30-31,39-42,44,48
PRJEB31905	ERR3256110	SAMEA5542019	Philippines	L1	L1.2.2.3	81	0.9958	yes	yes	677777477413771	677777477413771	677777477413771	19	EAI2-Manila	11101111101111111111111111111001111111000010111011111111111111111111	10	4,10,30-31,39-42,44,48
PRJEB31905	ERR3256111	SAMEA5542020	Philippines	L1	L1.2.2.3	55	0.9895	yes	yes	677777477413771	677777477413771	677777477413771	19	EAI2-Manila	11101111101111111111111111111001111111000010111011111111111111111111	10	4,10,30-31,39-42,44,48
PRJEB31905	ERR3256112	SAMEA5542021	Philippines	L1	L1.2.2.3	57	0.9906	yes	yes	677777477413771	677777477413771	677777477413771	19	EAI2-Manila	11101111101111111111111111111001111111000010111011111111111111111111	10	4,10,30-31,39-42,44,48
PRJEB31905	ERR3256113	SAMEA5542022	Philippines	L1	L1.2.2.1	72	0.99	yes	yes	677777477413771	677777477413771	677777477413771	19	EAI2-Manila	11101111101111110111111111111001111111000010111011111111110111111111	12	4,10,17,30-31,39-42,44,48,59
PRJEB31905	ERR3256114	SAMEA5542023	Philippines	L1	L1.2.2.3	55	0.989	yes	yes	677777477412771	677777477412771	677777477412771	1171	EAI2-Manila	11101111101111111111111111111001111111000010110000111111111111111111	13	4,10,30-31,39-42,44,47-50
PRJEB31905	ERR3256117	SAMEA5542026	Philippines	L1	L1.2.2.3	58	0.9939	yes	yes	677777477413771	677777477413771	677777477413771	19	EAI2-Manila	11101111101111111111111111111001111111000010111011111111111111111111	10	4,10,30-31,39-42,44,48
PRJEB31905	ERR3256118	SAMEA5542027	Philippines	L1	L1.2.2.3	55	0.9929	yes	yes	674037477413771	674037477413771	674037477413771	Orphan or New	Not defined	11101111101111111000000111111001111111000010111011111111111111111111	16	4,10,18-23,30-31,39-42,44,48
PRJEB31905	ERR3256119	SAMEA5542028	Philippines	L1	L1.2.2.3	88	0.9939	yes	yes	677777477413771	677777477413771	677777477413771	19	EAI2-Manila	11101111101111111111111111111001111111000010111011111111111111111111	10	4,10,30-31,39-42,44,48
PRJEB31905	ERR3256120	SAMEA5542029	Philippines	L1	L1.2.2.3	61	0.9927	yes	yes	677777477413771	677777477413771	677777477413771	19	EAI2-Manila	11101111101111111111111111111001111111000010111011111111111111111111	10	4,10,30-31,39-42,44,48
PRJEB31905	ERR3256121	SAMEA5542030	Philippines	L1	L1.2.2.3	56	0.9935	yes	yes	677777477413771	677777477413771	677777477413771	19	EAI2-Manila	11101111101111111111111111111001111111000010111011111111111111111111	10	4,10,30-31,39-42,44,48
PRJEB31905	ERR3256122	SAMEA5542031	Philippines	L1	L1.2.2.3	65	0.9931	yes	yes	677777477413771	677777477413771	677777477413771	19	EAI2-Manila	11101111101111111111111111111001111111000010111011111111111111111111	10	4,10,30-31,39-42,44,48
PRJEB31905	ERR3256123	SAMEA5542032	Philippines	L1	L1.2.2.3	58	0.9933	yes	yes	677777477413771	677777477413771	677777477413771	19	EAI2-Manila	11101111101111111111111111111001111111000010111011111111111111111111	10	4,10,30-31,39-42,44,48
PRJEB31905	ERR3256124	SAMEA5542033	Philippines	L1	L1.2.2.3	782	0.9966	yes	yes	677777477413771	677777477413771	677777477413771	19	EAI2-Manila	11101111101111111111111111111001111111000010111011111111111111111111	10	4,10,30-31,39-42,44,48
PRJEB31905	ERR3256125	SAMEA5542034	Philippines	L1	L1.2.2.3	57	0.9916	yes	yes	677777477413771	677777477413771	677777477413771	19	EAI2-Manila	11101111101111111111111111111001111111000010111011111111111111111111	10	4,10,30-31,39-42,44,48
PRJEB31905	ERR3256129	SAMEA5542038	Philippines	L1	L1.2.2.3	46	0.99	yes	yes	677777477413771	677777477413771	677777477413771	19	EAI2-Manila	11101111101111111111111111111001111111000010111011111111111111111111	10	4,10,30-31,39-42,44,48
PRJEB31905	ERR3256133	SAMEA5542042	Philippines	L1	L1.2.2.3	55	0.9916	yes	yes	677777477413771	677777477413771	677777477413771	19	EAI2-Manila	11101111101111111111111111111001111111000010111011111111111111111111	10	4,10,30-31,39-42,44,48
PRJEB31905	ERR3256135	SAMEA5542044	Philippines	L1	L1.2.2.1	87	0.9915	yes	yes	677777477413771	677777477413771	677777477413771	19	EAI2-Manila	11101111101111111111111111111001111111000010111011111111111111111111	10	4,10,30-31,39-42,44,48
PRJEB31905	ERR3256136	SAMEA5542045	Philippines	L1	L1.2.2.3	62	0.9937	yes	yes	677777477413771	677777477413771	677777477413771	19	EAI2-Manila	11101111101111111111111111111001111111000010111011111111111111111111	10	4,10,30-31,39-42,44,48
PRJEB31905	ERR3256138	SAMEA5542047	Philippines	L1	L1.2.2.4	735	0.9972	yes	yes	677777477413771	677777477413771	677777477413771	19	EAI2-Manila	11101111101111111111111111111001111111000010111011111111111111111111	10	4,10,30-31,39-42,44,48
PRJEB31905	ERR3256139	SAMEA5542048	Philippines	L1	L1.2.2.3	67	0.9911	yes	yes	674000000000171	674000000000171	674000000000171	821	Unknown	11101111101111111000000000000000000000000000000000001111111111111111	37	4,10,18-52
PRJEB31905	ERR3256140	SAMEA5542049	Philippines	L1	L1.2.2.3	915	0.9973	yes	yes	677777477413771	677777477413771	677777477413771	19	EAI2-Manila	11101111101111111111111111111001111111000010111011111111111111111111	10	4,10,30-31,39-42,44,48
PRJEB31905	ERR3256141	SAMEA5542050	Philippines	L1	L1.2.2.3	61	0.9885	yes	yes	677777477413771	677777477413771	677777477413771	19	EAI2-Manila	11101111101111111111111111111001111111000010111011111111111111111111	10	4,10,30-31,39-42,44,48
PRJEB31905	ERR3256142	SAMEA5542051	Philippines	L1	L1.2.2.3	76	0.9926	yes	yes	677777477413771	677777477413771	677777477413771	19	EAI2-Manila	11101111101111111111111111111001111111000010111011111111111111111111	10	4,10,30-31,39-42,44,48
PRJEB31905	ERR3256143	SAMEA5542052	Philippines	L1	L1.2.2.3	99	0.9952	yes	yes	674777037413751	674777037413751	674777037413751	Orphan or New	Not defined	11101111101111100001111111110000111111000010111011111111111111011111	17	4,10,16-19,29-32,39-42,44,48,63
PRJEB31905	ERR3256144	SAMEA5542053	Philippines	L1	L1.2.2.3	91	0.9934	yes	yes	674777037413751	674777037413751	674777037413751	Orphan or New	Not defined	11101111101111100001111111110000111111000010111011111111111111011111	17	4,10,16-19,29-32,39-42,44,48,63
PRJEB31905	ERR3256145	SAMEA5542054	Philippines	L1	L1.2.2.1	64	0.9884	yes	yes	677777477413771	677777477413771	677777477413771	19	EAI2-Manila	11101111101111111111111111111001111111000010111011111111111111111111	10	4,10,30-31,39-42,44,48
PRJEB31905	ERR3256146	SAMEA5542055	Philippines	L1	L1.2.2.3	64	0.9909	yes	yes	677777477413771	677777477413771	677777477413771	19	EAI2-Manila	11101111101111111111111111111001111111000010111011111111111111111111	10	4,10,30-31,39-42,44,48
PRJEB31905	ERR3256147	SAMEA5542056	Philippines	L1	L1.2.2.5	57	0.993	yes	yes	667577477413771	667577477413771	667577477413771	Orphan or New	Not defined	11101111101110111111011111111001111111000010111011111111111111111111	12	4,10,14,21,30-31,39-42,44,48
PRJEB31905	ERR3256148	SAMEA5542057	Philippines	L1	L1.2.2.3	67	0.99	yes	yes	677777477413771	677777477413771	677777477413771	19	EAI2-Manila	11101111101111111111111111111001111111000010111011111111111111111111	10	4,10,30-31,39-42,44,48
PRJEB31905	ERR3256149	SAMEA5542058	Philippines	L1	L1.2.2.3	60	0.9923	yes	yes	677777477413771	677777477413771	677777477413771	19	EAI2-Manila	11101111101111111111111111111001111111000010111011111111111111111111	10	4,10,30-31,39-42,44,48
PRJEB31905	ERR3256150	SAMEA5542059	Philippines	L1	L1.2.2.2	66	0.9913	yes	yes	674000003413771	674000003413771	674000003413771	89	EAI2-nonthaburi	11101111101111110000000000000000000111000010111011111111111111111111	27	4,10,17-35,39-42,44,48
PRJEB31905	ERR3256152	SAMEA5542061	Philippines	L1	L1.2.2.3	65	0.9906	yes	yes	677777477413771	677777477413771	677777477413771	19	EAI2-Manila	11101111101111111111111111111001111111000010111011111111111111111111	10	4,10,30-31,39-42,44,48
PRJEB31905	ERR3256153	SAMEA5542062	Philippines	L1	L1.2.2.1	75	0.9877	yes	yes	677777477413771	677777477413771	677777477413771	19	EAI2-Manila	11101111101111111111111111111001111111000010111011111111111111111111	10	4,10,30-31,39-42,44,48
PRJEB31905	ERR3256155	SAMEA5542064	Philippines	L1	L1.2.2.3	65	0.9906	yes	yes	677777477413771	677777477413771	677777477413771	19	EAI2-Manila	11101111101111111111111111111001111111000010111011111111111111111111	10	4,10,30-31,39-42,44,48
PRJEB31905	ERR3256156	SAMEA5542065	Philippines	L1	L1.2.2.3	71	0.9928	yes	yes	677777477413771	677777477413771	677777477413771	19	EAI2-Manila	11101111101111111111111111111001111111000010111011111111111111111111	10	4,10,30-31,39-42,44,48
PRJEB31905	ERR3256157	SAMEA5542066	Philippines	L1	L1.2.2.5	61	0.9935	yes	yes	667777477413771	667777477413771	667777477413771	Orphan or New	EAI2-Manila	11101111101110111111111111111001111111000010111011111111111111111111	11	4,10,14,30-31,39-42,44,48
PRJEB31905	ERR3256158	SAMEA5542067	Philippines	L1	L1.2.2.3	75	0.9951	yes	yes	677777477413771	677777477413771	677777477413771	19	EAI2-Manila	11101111101111111111111111111001111111000010111011111111111111111111	10	4,10,30-31,39-42,44,48
PRJEB31905	ERR3256159	SAMEA5542068	Philippines	L1	L1.2.2.3	70	0.9908	yes	yes	677777477413771	677777477413771	677777477413771	19	EAI2-Manila	11101111101111111111111111111001111111000010111011111111111111111111	10	4,10,30-31,39-42,44,48
PRJEB31905	ERR3256160	SAMEA5542069	Philippines	L1	L1.2.2.3	74	0.9945	yes	yes	677777477413771	677777477413771	677777477413771	19	EAI2-Manila	11101111101111111111111111111001111111000010111011111111111111111111	10	4,10,30-31,39-42,44,48
PRJEB31905	ERR3256161	SAMEA5542070	Philippines	L1	L1.2.2.3	925	0.9966	yes	yes	677777477413771	677777477413771	677777477413771	19	EAI2-Manila	11101111101111111111111111111001111111000010111011111111111111111111	10	4,10,30-31,39-42,44,48
PRJEB31905	ERR3256162	SAMEA5542071	Philippines	L1	L1.2.2.3	64	0.992	yes	yes	677777477413771	677777477413771	677777477413771	19	EAI2-Manila	11101111101111111111111111111001111111000010111011111111111111111111	10	4,10,30-31,39-42,44,48
PRJEB31905	ERR3256163	SAMEA5542072	Philippines	L1	L1.2.2.3	58	0.993	yes	yes	677777477413771	677777477413771	677777477413771	19	EAI2-Manila	11101111101111111111111111111001111111000010111011111111111111111111	10	4,10,30-31,39-42,44,48
PRJEB31905	ERR3256164	SAMEA5542073	Philippines	L1	L1.2.2.3	80	0.9941	yes	yes	677777477413771	677777477413771	677777477413771	19	EAI2-Manila	11101111101111111111111111111001111111000010111011111111111111111111	10	4,10,30-31,39-42,44,48
PRJEB31905	ERR3256165	SAMEA5542074	Philippines	L1	L1.2.2.3	54	0.9914	yes	yes	674000000000171	674000000000171	677400000000771	821	Unknown	11101111101111111000000000000000000000000000000000001111111111111111	37	4,10,18-52
PRJEB31905	ERR3256166	SAMEA5542075	Philippines	L1	L1.2.2.3	58	0.9942	yes	yes	677777477413771	677777477413771	677777477413771	19	EAI2-Manila	11101111101111111111111111111001111111000010111011111111111111111111	10	4,10,30-31,39-42,44,48
PRJEB31905	ERR3256167	SAMEA5542076	Philippines	L1	L1.2.2.4	65	0.9942	yes	yes	677777477413771	677777477413771	677777477413771	19	EAI2-Manila	11101111101111111111111111111001111111000010111011111111111111111111	10	4,10,30-31,39-42,44,48
PRJEB31905	ERR3256168	SAMEA5542077	Philippines	L1	L1.2.2.3	65	0.9923	yes	yes	677777477413771	677777477413771	677777477413771	19	EAI2-Manila	11101111101111111111111111111001111111000010111011111111111111111111	10	4,10,30-31,39-42,44,48
PRJEB31905	ERR3256169	SAMEA5542078	Philippines	L1	L1.2.2.3	64	0.9932	yes	yes	677777477413771	677777477413771	677777477413771	19	EAI2-Manila	11101111101111111111111111111001111111000010111011111111111111111111	10	4,10,30-31,39-42,44,48
PRJEB31905	ERR3256170	SAMEA5542079	Philippines	L1	L1.2.2.3	60	0.9926	yes	yes	677777477413771	677777477413771	677777477413771	19	EAI2-Manila	11101111101111111111111111111001111111000010111011111111111111111111	10	4,10,30-31,39-42,44,48
PRJEB31905	ERR3256171	SAMEA5542080	Philippines	L1	L1.2.2.3	59	0.9918	yes	yes	677777477413771	677777477413771	677777477413771	19	EAI2-Manila	11101111101111111111111111111001111111000010111011111111111111111111	10	4,10,30-31,39-42,44,48
PRJEB31905	ERR3256172	SAMEA5542081	Philippines	L1	L1.2.2.4	71	0.9947	yes	yes	677777477413771	677777477413771	677777477413771	19	EAI2-Manila	11101111101111111111111111111001111111000010111011111111111111111111	10	4,10,30-31,39-42,44,48
PRJEB31905	ERR3256173	SAMEA5542082	Philippines	L1	L1.2.2.3	74	0.9926	yes	yes	677777477413771	677777477413771	677777477413771	19	EAI2-Manila	11101111101111111111111111111001111111000010111011111111111111111111	10	4,10,30-31,39-42,44,48
PRJEB31905	ERR3256174	SAMEA5542083	Philippines	L1	L1.2.2.3	57	0.9937	yes	yes	677777477413771	677777477413771	677777477413771	19	EAI2-Manila	11101111101111111111111111111001111111000010111011111111111111111111	10	4,10,30-31,39-42,44,48
PRJEB31905	ERR3256175	SAMEA5542084	Philippines	L1	L1.2.2.3	68	0.9949	yes	yes	677777477413771	677777477413771	677777477413771	19	EAI2-Manila	11101111101111111111111111111001111111000010111011111111111111111111	10	4,10,30-31,39-42,44,48
PRJEB31905	ERR3256176	SAMEA5542085	Philippines	L1	L1.2.2.3	82	0.9954	yes	yes	677777477413771	677777477413771	677777477413771	19	EAI2-Manila	11101111101111111111111111111001111111000010111011111111111111111111	10	4,10,30-31,39-42,44,48
PRJEB31905	ERR3256177	SAMEA5542086	Philippines	L1	L1.2.2.1	62	0.9913	yes	yes	637777477410300	637777477410300	637777477410300	Orphan or New	Not defined	11101111101011111111111111111001111111000010100000011111111110000001	22	4,10,12,30-31,39-42,44,46-51,62-67
PRJEB31905	ERR3256178	SAMEA5542087	Philippines	L1	L1.2.2.1	64	0.991	yes	yes	637777477410300	637777477410300	637777477410300	Orphan or New	Not defined	11101111101011111111111111111001111111000010100000011111111110000001	22	4,10,12,30-31,39-42,44,46-51,62-67
PRJEB31905	ERR3256179	SAMEA5542088	Philippines	L1	L1.2.2.3	55	0.9892	yes	yes	677777477413760	677777477413760	677777477413760	Orphan or New	Not defined	11101111101111111111111111111001111111000010111011111111111111100011	13	4,10,30-31,39-42,44,48,64-66
PRJEB31905	ERR3256180	SAMEA5542089	Philippines	L1	L1.2.2.3	72	0.9946	yes	yes	677777477413771	677777477413771	677777477413771	19	EAI2-Manila	11101111101111111111111111111001111111000010111011111111111111111111	10	4,10,30-31,39-42,44,48
PRJEB31905	ERR3256181	SAMEA5542090	Philippines	L1	L1.2.2.1	723	0.9968	yes	yes	677777477413771	677777477413771	677777477413771	19	EAI2-Manila	11101111101111111111111111111001111111000010111011111111111111111111	10	4,10,30-31,39-42,44,48
PRJEB31905	ERR3256182	SAMEA5542091	Philippines	L1	L1.2.2.3	79	0.9918	yes	yes	677777477413771	677777477413771	677777477413771	19	EAI2-Manila	11101111101111111111111111111001111111000010111011111111111111111111	10	4,10,30-31,39-42,44,48
PRJEB31905	ERR3256183	SAMEA5542092	Philippines	L1	L1.2.2.3	61	0.9923	yes	yes	677777477413771	677777477413771	677777477413771	19	EAI2-Manila	11101111101111111111111111111001111111000010111011111111111111111111	10	4,10,30-31,39-42,44,48
PRJEB31905	ERR3256184	SAMEA5542093	Philippines	L1	L1.2.2.3	73	0.9948	yes	yes	677777477413771	677777477413771	677777477413771	19	EAI2-Manila	11101111101111111111111111111001111111000010111011111111111111111111	10	4,10,30-31,39-42,44,48
PRJEB31905	ERR3256185	SAMEA5542094	Philippines	L1	L1.2.2.3	62	0.9928	yes	yes	677777477413771	677777477413771	677777477413771	19	EAI2-Manila	11101111101111111111111111111001111111000010111011111111111111111111	10	4,10,30-31,39-42,44,48
PRJEB31905	ERR3256186	SAMEA5542095	Philippines	L1	L1.2.2.1	70	0.9898	yes	yes	677777477413771	677777477413771	677777477413771	19	EAI2-Manila	11101111101111111111111111111001111111000010111011111111111111111111	10	4,10,30-31,39-42,44,48
PRJEB31905	ERR3256187	SAMEA5542096	Philippines	L1	L1.2.2.4	68	0.9949	yes	yes	602003477413771	602003477413771	602003477413771	Orphan or New	Not defined	11101111100000001100000000111001111111000010111011111111111111111111	24	4,10-16,19-26,30-31,39-42,44,48
PRJEB31905	ERR3256188	SAMEA5542097	Philippines	L1	L1.2.2.3	64	0.994	yes	yes	677777477413771	677777477413771	677777477413771	19	EAI2-Manila	11101111101111111111111111111001111111000010111011111111111111111111	10	4,10,30-31,39-42,44,48
PRJEB31905	ERR3256190	SAMEA5542099	Philippines	L1	L1.2.2.3	67	0.9904	yes	yes	677777477413771	677777477413771	677777477413771	19	EAI2-Manila	11101111101111111111111111111001111111000010111011111111111111111111	10	4,10,30-31,39-42,44,48
PRJEB31905	ERR3256192	SAMEA5542101	Philippines	L1	L1.2.2.3	69	0.9945	yes	yes	677777477413771	677777477413771	677777477413771	19	EAI2-Manila	11101110101111111111111111111001111111000010111011111111111111111111	11	4,8,10,30-31,39-42,44,48
PRJEB31905	ERR3256193	SAMEA5542102	Philippines	L1	L1.2.2.3	61	0.9931	yes	yes	677777477413771	677777477413771	677777477413771	19	EAI2-Manila	11101111101111111111111111111001111111000010111011111111111111111111	10	4,10,30-31,39-42,44,48
PRJEB31905	ERR3256194	SAMEA5542103	Philippines	L1	L1.2.2.3	68	0.9939	yes	yes	677777477413771	677777477413771	677777477413771	19	EAI2-Manila	11101111101111111111111111111001111111000010111011111111111111111111	10	4,10,30-31,39-42,44,48
PRJEB31905	ERR3256196	SAMEA5542105	Philippines	L1	L1.2.2.3	901	0.9976	yes	yes	677777477413771	677777477413771	677777477413771	19	EAI2-Manila	11101111101111111111111111111001111111000010111011111111111111111111	10	4,10,30-31,39-42,44,48
PRJEB31905	ERR3256198	SAMEA5542107	Philippines	L1	L1.2.2.3	72	0.9938	yes	yes	677777477413751	677777477413751	677777477413751	287	EAI2-Manila	11101111101111111111111111111001111111000010111011111111111111011111	11	4,10,30-31,39-42,44,48,63
PRJEB31905	ERR3256200	SAMEA5542109	Philippines	L1	L1.2.2.3	56	0.9914	yes	yes	677777477413771	677777477413771	677777477413771	19	EAI2-Manila	11101111101111111111111111111001111111000010111011111111111111111111	10	4,10,30-31,39-42,44,48
PRJEB31905	ERR3256201	SAMEA5542110	Philippines	L1	L1.2.2.3	58	0.9915	yes	yes	677777477413771	677777477413771	677777477413771	19	EAI2-Manila	11101111101111111111111111111001111111000010111011111111111111111111	10	4,10,30-31,39-42,44,48
PRJEB31905	ERR3256202	SAMEA5542111	Philippines	L1	L1.2.2.3	50	0.9915	yes	yes	677777477413771	677777477413771	677777477413771	19	EAI2-Manila	11101111101111111111111111111001111111000010111011111111111111111111	10	4,10,30-31,39-42,44,48
PRJEB31905	ERR3256204	SAMEA5542113	Philippines	L1	L1.2.2.3	46	0.9896	yes	yes	677777477413771	677777477413771	677777477413771	19	EAI2-Manila	11101111101111111111111111111001111111000010111011111111111111111111	10	4,10,30-31,39-42,44,48
PRJEB31905	ERR3256205	SAMEA5542114	Philippines	L1	L1.2.2.3	54	0.9894	yes	yes	677777477413771	677777477413771	677777477413771	19	EAI2-Manila	11101111101111101111111111111001111111000010111011111111111111111111	11	4,10,16,30-31,39-42,44,48
PRJEB31905	ERR3256206	SAMEA5542115	Philippines	L1	L1.2.2.3	63	0.9944	yes	yes	677777457413771	677777457413771	677777457413771	2704	EAI2-Manila	11101111101111111111111111111001011111000010111011111111111111111111	11	4,10,30-31,33,39-42,44,48
PRJEB31905	ERR3256207	SAMEA5542116	Philippines	L1	L1.2.2.3	68	0.9944	yes	yes	677777477413771	677777477413771	677777477413771	19	EAI2-Manila	11101111101111111111111111111001111111000010111011111111111111111111	10	4,10,30-31,39-42,44,48
PRJEB31905	ERR3256209	SAMEA5542118	Philippines	L1	L1.2.2.1	72	0.9917	yes	yes	677777477413700	677777477413700	677777477413700	758	EAI2-Manila	11101111101111111111111111111001111111000010111011111111111100000111	15	4,10,30-31,39-42,44,48,61-65
PRJEB31905	ERR3256210	SAMEA5542119	Philippines	L1	L1.2.2.3	76	0.9937	yes	yes	674000000000171	674000000000171	674000000000171	821	Unknown	11101111101111111000000000000000000000000000000000001111111111111111	37	4,10,18-52
PRJEB31905	ERR3256211	SAMEA5542120	Philippines	L1	L1.2.2.4	73	0.9944	yes	yes	676177477413771	676177477413771	676177477413771	1170	EAI2-Manila	11101111101111111100011111111001111111000010111011111111111111111111	13	4,10,19-21,30-31,39-42,44,48
PRJEB31905	ERR3256212	SAMEA5542121	Philippines	L1	L1.2.2.3	86	0.9955	yes	yes	677777477413771	677777477413771	677777477413771	19	EAI2-Manila	11101111101111111111111111111001111111000010111011111111111111111111	10	4,10,30-31,39-42,44,48
PRJEB31905	ERR3256213	SAMEA5542122	Philippines	L1	L1.2.2.3	97	0.9959	yes	yes	677777477413771	677777477413771	677777477413771	19	EAI2-Manila	11101111101111111111111111111001111111000010111011111111111111111111	10	4,10,30-31,39-42,44,48
PRJEB31905	ERR3256214	SAMEA5542123	Philippines	L1	L1.2.2.3	83	0.9952	yes	yes	677777477413771	677777477413771	677777477413771	19	EAI2-Manila	11101111101111111111111111111001111111000010111011111111111111111111	10	4,10,30-31,39-42,44,48
PRJEB31905	ERR3256215	SAMEA5542124	Philippines	L1	L1.2.2.3	77	0.9943	yes	yes	643777477413771	643777477413771	677777477413771	Orphan or New	Not defined	11101111101100001111111111111001111111000010111011111111111111111111	14	4,10,13-16,30-31,39-42,44,48
PRJEB31905	ERR3256216	SAMEA5542125	Philippines	L1	L1.2.2.3	88	0.9923	yes	yes	677717457413771	677717457413771	677717457413771	Orphan or New	Not defined	11101111101111111111110011111001011111000010111011111111111111111111	13	4,10,23-24,30-31,33,39-42,44,48
PRJEB31905	ERR3256219	SAMEA5542128	Philippines	L1	L1.2.2.4	84	0.9944	yes	yes	676003477413771	676003477413771	676003477413771	897	EAI2-Manila	11101111101111111100000000111001111111000010111011111111111111111111	18	4,10,19-26,30-31,39-42,44,48
PRJEB31905	ERR3256220	SAMEA5542129	Philippines	L1	L1.2.2.4	77	0.9942	yes	yes	676003477413771	676003477413771	676003477413771	897	EAI2-Manila	11101111101111111100000000111001111111000010111011111111111111111111	18	4,10,19-26,30-31,39-42,44,48
PRJEB31905	ERR3256221	SAMEA5542130	Philippines	L1	L1.2.2.3	64	0.9927	yes	yes	677777477413751	677777477413751	677777477413751	287	EAI2-Manila	11101111101111111111111111111001111111000010111011111111111111011111	11	4,10,30-31,39-42,44,48,63
PRJEB31905	ERR3256222	SAMEA5542131	Philippines	L1	L1.2.2.3	69	0.9946	yes	yes	677777477413771	677777477413771	677777477413771	19	EAI2-Manila	11101111101111111111111111111001111111000010111011111111111111111111	10	4,10,30-31,39-42,44,48
PRJEB31905	ERR3256223	SAMEA5542132	Philippines	L1	L1.2.2.1	77	0.9923	yes	yes	674000037413771	674000037413771	674000037413771	Orphan or New	Not defined	11101111101111111000000000000000111111000010111011111111111111111111	23	4,10,18-32,39-42,44,48
PRJEB31905	ERR3256224	SAMEA5542133	Philippines	L1	L1.2.2.3	74	0.994	yes	yes	677777477413771	677777477413771	677777477413771	19	EAI2-Manila	11101111101111111111111111111001111111000010111011111111111111111111	10	4,10,30-31,39-42,44,48
PRJEB31905	ERR3256225	SAMEA5542134	Philippines	L1	L1.2.2.1	78	0.9881	yes	yes	677774477413771	677774477413771	677774477413771	Orphan or New	EAI2-Manila	11101111101111111111111111001001111111000010111011111111111111111111	12	4,10,27-28,30-31,39-42,44,48
PRJEB31905	ERR3256226	SAMEA5542135	Philippines	L1	L1.2.2.1	79	0.9916	yes	yes	637777477410300	637777477410300	637777477410300	Orphan or New	Not defined	11101111101011111111111111111001111111000010100000011111111110000001	22	4,10,12,30-31,39-42,44,46-51,62-67
PRJEB31905	ERR3256227	SAMEA5542136	Philippines	L1	L1.2.2.3	75	0.9927	yes	yes	677777477413771	677777477413771	677777477413771	19	EAI2-Manila	11101111101111111111111111111001111111000010111011111111111111111111	10	4,10,30-31,39-42,44,48
PRJEB31905	ERR3256228	SAMEA5542137	Philippines	L1	L1.2.2.3	91	0.9931	yes	yes	677777477413771	677777477413771	677777477413771	19	EAI2-Manila	11101111101111111111111111111001111111000010111011111111111111111111	10	4,10,30-31,39-42,44,48
PRJEB31905	ERR3256229	SAMEA5542138	Philippines	L1	L1.2.2.3	459	0.9972	yes	yes	677777477413771	677777477413771	677777477413771	19	EAI2-Manila	11101111101111111111111111111001111111000010111011111111111111111111	10	4,10,30-31,39-42,44,48
PRJEB31905	ERR3256230	SAMEA5542139	Philippines	L1	L1.2.2.3	76	0.9954	yes	yes	677777477413771	677777477413771	677777477413771	19	EAI2-Manila	11101111101111111111111111111001111111000010111011111111111111111111	10	4,10,30-31,39-42,44,48
PRJEB31905	ERR3256231	SAMEA5542140	Philippines	L1	L1.2.2.3	613	0.9972	yes	yes	677777477413771	677777477413771	677777477413771	19	EAI2-Manila	11101111101111111111111111111001111111000010111011111111111111111111	10	4,10,30-31,39-42,44,48
PRJEB31905	ERR3256232	SAMEA5542141	Philippines	L1	L1.2.2.3	97	0.9936	yes	yes	677774037413771	677774037413771	677774037413771	Orphan or New	Not defined	11101111101111111111111111000000111111000010111011111111111111111111	14	4,10,27-32,39-42,44,48
PRJEB31905	ERR3256233	SAMEA5542142	Philippines	L1	L1.2.2.3	71	0.9942	yes	yes	677777477413771	677777477413771	677777477413771	19	EAI2-Manila	11101111101111111111111111111001111111000010111011111111111111111111	10	4,10,30-31,39-42,44,48
PRJEB31905	ERR3256235	SAMEA5542144	Philippines	L1	L1.2.2.4	76	0.9946	yes	yes	677777477413771	677777477413771	677777477413771	19	EAI2-Manila	11101111101111111111111111111001111111000010111011111111111111111111	10	4,10,30-31,39-42,44,48
PRJEB31905	ERR3256237	SAMEA5542146	Philippines	L1	L1.2.2.3	44	0.9889	yes	yes	674000000000171	674000000000171	674000000000171	821	Unknown	11101111101111111000000000000000000000000000000000001111111111111111	37	4,10,18-52
PRJEB31905	ERR3256240	SAMEA5542149	Philippines	L1	L1.2.2.1	74	0.987	yes	yes	677774477413771	677774477413771	677774477413771	Orphan or New	EAI2-Manila	11101111101111111111111111001001111111000010111011111111111111111111	12	4,10,27-28,30-31,39-42,44,48
PRJEB31905	ERR3256241	SAMEA5542150	Philippines	L1	L1.2.2.1	36	0.9755	yes	yes	677777477413771	677777477413771	677777477413771	19	EAI2-Manila	11101111101111111111111111111001111111000010111011111111111111111111	10	4,10,30-31,39-42,44,48
PRJEB31905	ERR3256242	SAMEA5542151	Philippines	L1	L1.2.2.3	72	0.9902	yes	yes	677777477413771	677777477413771	677777477413771	19	EAI2-Manila	11101111101111111111111111111001111111000010111011111111111111111111	10	4,10,30-31,39-42,44,48
PRJEB31905	ERR3256243	SAMEA5542152	Philippines	L1	L1.2.2.4	85	0.9954	yes	yes	677777477413771	677777477413771	677777477413771	19	EAI2-Manila	11101111101111111111111111111001111111000010111011111111111111111111	10	4,10,30-31,39-42,44,48
PRJEB31905	ERR3256248	SAMEA5542157	Philippines	L1	L1.2.2.4	99	0.9966	yes	yes	677777477413771	677777477413771	677777477413771	19	EAI2-Manila	11101111101111111111111111111001111111000010111011111111111111111111	10	4,10,30-31,39-42,44,48
PRJEB31905	ERR3256249	SAMEA5542158	Philippines	L1	L1.2.2.3	53	0.993	yes	yes	677777477413771	677777477413771	677777477413771	19	EAI2-Manila	11101111101111111111111111111001111111000010111011111111111111111111	10	4,10,30-31,39-42,44,48
PRJEB31905	ERR3256250	SAMEA5542159	Philippines	L1	L1.2.2.3	92	0.9931	yes	yes	674000000000171	674000000000171	674000000600171	821	Unknown	11101111101111111000000000000000000000000000000000001111111111111111	37	4,10,18-52
PRJEB31905	ERR3256251	SAMEA5542160	Philippines	L1	L1.2.2.1	53	0.99	yes	yes	677777477413771	677777477413771	677777477413771	19	EAI2-Manila	11101111101111111111111111111001111111000010111011111111111111111111	10	4,10,30-31,39-42,44,48
PRJEB31905	ERR3256253	SAMEA5542162	Philippines	L1	L1.2.2.3	100	0.9961	yes	yes	677777477413771	677777477413771	677777477413771	19	EAI2-Manila	11101111101111111111111111111001111111000010111011111111111111111111	10	4,10,30-31,39-42,44,48
PRJEB31905	ERR3256257	SAMEA5542166	Philippines	L1	L1.2.2.3	60	0.992	yes	yes	677777477413771	677777477413771	677777477413771	19	EAI2-Manila	11101111101111111111111111111001111111000010111011111111111111111111	10	4,10,30-31,39-42,44,48
PRJEB31905	ERR3256258	SAMEA5542167	Philippines	L1	L1.2.2.4	91	0.9959	yes	yes	677777477413771	677777477413771	677777477433771	19	EAI2-Manila	11101111101111111111111111111001111111000010111011111111111111111111	10	4,10,30-31,39-42,44,48
PRJEB31905	ERR3256260	SAMEA5542170	Philippines	L1	L1.2.2.3	71	0.994	yes	yes	677777477413771	677777477413771	677777477413771	19	EAI2-Manila	11101111101111111111111111111001111111000010111011111111111111111111	10	4,10,30-31,39-42,44,48
PRJEB31905	ERR3256261	SAMEA5542171	Philippines	L1	L1.2.2.3	66	0.9884	yes	yes	677777477413731	677777477413731	677777477413731	894	EAI2-Manila	11101111101111111111111111111001111111000010111011111111111110111111	11	4,10,30-31,39-42,44,48,62
PRJEB31905	ERR3256264	SAMEA5542174	Philippines	L1	L1.2.2.3	104	0.9962	yes	yes	677777477413711	677777477413711	677777477413711	424	EAI2-Manila	11101111101111111111111111111001111111000010111011111111111110011111	12	4,10,30-31,39-42,44,48,62-63
PRJEB31905	ERR3256265	SAMEA5542175	Philippines	L1	L1.2.2.4	55	0.993	yes	yes	676003477413771	676003477413771	676003477413771	897	EAI2-Manila	11101111101111111100000000111001111111000010111011111111111111111111	18	4,10,19-26,30-31,39-42,44,48
PRJEB31905	ERR3256266	SAMEA5542176	Philippines	L1	L1.2.2.4	85	0.9963	yes	yes	677777477413771	677777477413771	677777477413771	19	EAI2-Manila	11101111101111111111111111111001111111000010111011111111111111111011	11	4,10,30-31,39-42,44,48,66
PRJEB31905	ERR3256267	SAMEA5542177	Philippines	L1	L1.2.2.3	784	0.9978	yes	yes	677777477413771	677777477413771	677777477413771	19	EAI2-Manila	11101111101111111111111111111001111111000010111011111111111111111111	10	4,10,30-31,39-42,44,48
PRJEB31905	ERR3256268	SAMEA5542178	Philippines	L1	L1.2.2.3	60	0.9921	yes	yes	677777477413771	677777477413771	677777477413771	19	EAI2-Manila	11101111101111111111111111111001111111000010111011111111111111111111	10	4,10,30-31,39-42,44,48
PRJEB31905	ERR3256269	SAMEA5542179	Philippines	L1	L1.2.2.4	65	0.989	yes	yes	674077447413771	674077447413771	674077447413771	Orphan or New	Not defined	11101111101111111000001111111001001111000010111011111111111111111111	17	4,10,18-22,30-31,33-34,39-42,44,48
PRJEB31905	ERR3256270	SAMEA5542180	Philippines	L1	L1.2.2.3	56	0.9932	yes	yes	677777477413751	677777477413751	677777477413751	287	EAI2-Manila	11101111101111111111111111111001111111000010111011111111111111011111	11	4,10,30-31,39-42,44,48,63
PRJEB31905	ERR3256271	SAMEA5542181	Philippines	L1	L1.2.2.3	940	0.9972	yes	yes	677777477413771	677777477413771	677777477413771	19	EAI2-Manila	11101111101111111111111111111001111111000010111011111111111111111111	10	4,10,30-31,39-42,44,48
PRJEB31905	ERR3256272	SAMEA5542182	Philippines	L1	L1.2.2.3	67	0.994	yes	yes	677777477413771	677777477413771	677777477413771	19	EAI2-Manila	11101111101111111111111111111001111111000010111011111111111111111111	10	4,10,30-31,39-42,44,48
PRJEB31905	ERR3256273	SAMEA5542183	Philippines	L1	L1.2.2.1	81	0.9927	yes	yes	677777477413771	677777477413771	677777477413771	19	EAI2-Manila	11101111101111111111111111111001111111000010111011111111111111111111	10	4,10,30-31,39-42,44,48
PRJEB31905	ERR3256274	SAMEA5542184	Philippines	L1	L1.2.2.4	54	0.9866	yes	yes	674077447413771	674077447413771	674777447413771	Orphan or New	Not defined	11101111101111111000001111111001001111000010111011111111111111111111	17	4,10,18-22,30-31,33-34,39-42,44,48
PRJEB31905	ERR3256275	SAMEA5542185	Philippines	L1	L1.2.2.3	95	0.9955	yes	yes	677777477413771	677777477413771	677777477413771	19	EAI2-Manila	11101111101111111111111111111001111111000010111011111111111111111111	10	4,10,30-31,39-42,44,48
PRJEB31905	ERR3256276	SAMEA5542186	Philippines	L1	L1.2.2.3	60	0.9861	yes	yes	677777477413771	677777477413771	677777477413771	19	EAI2-Manila	11101111101111111111111111111001111111000010111011111111111111111111	10	4,10,30-31,39-42,44,48
PRJEB31905	ERR3256277	SAMEA5542187	Philippines	L1	L1.2.2.3	88	0.9948	yes	yes	677777477413771	677777477413771	677777477413771	19	EAI2-Manila	11101111101111111111111111111001111111000010111011111111111111111111	10	4,10,30-31,39-42,44,48
PRJEB31905	ERR3256278	SAMEA5542188	Philippines	L1	L1.2.2.3	61	0.9908	yes	yes	677777477413771	677777477413771	677777477413771	19	EAI2-Manila	11101111101111111111111111111001111111000010111011111111111111111111	10	4,10,30-31,39-42,44,48
PRJEB31905	ERR3256279	SAMEA5542189	Philippines	L1	L1.2.2.3	49	0.9882	yes	yes	677777477413771	677777477413771	677777477413771	19	EAI2-Manila	11101111101111111111111111111001111111000010111011111111111111111111	10	4,10,30-31,39-42,44,48
PRJEB31905	ERR3256280	SAMEA5542190	Philippines	L1	L1.2.2.3	60	0.9926	yes	yes	677777477413771	677777477413771	677777477413771	19	EAI2-Manila	11101111101111111111111111111001111111000010111011111111111111111111	10	4,10,30-31,39-42,44,48
PRJEB31905	ERR3256281	SAMEA5542191	Philippines	L1	L1.2.2.3	54	0.9917	yes	yes	677777477413771	677777477413771	677777477413771	19	EAI2-Manila	11101111101111111111111111111001111111000010111011111111111111111111	10	4,10,30-31,39-42,44,48
PRJEB31905	ERR3256282	SAMEA5542192	Philippines	L1	L1.2.2.3	78	0.9955	yes	yes	677777477413771	677777477413771	677777477413771	19	EAI2-Manila	11101111101111111111111111111001111111000010111011111111111111111111	10	4,10,30-31,39-42,44,48
PRJEB31905	ERR3256284	SAMEA5542194	Philippines	L1	L1.2.2.3	73	0.9857	yes	yes	677777477413771	677777477413771	677777477413771	19	EAI2-Manila	11101111101111111111111111111001111111000010111011111111111111111111	10	4,10,30-31,39-42,44,48
PRJEB31905	ERR3256285	SAMEA5542195	Philippines	L1	L1.2.2.3	69	0.9929	yes	yes	677777474000771	677777474000771	677777474000771	Orphan or New	Not defined	11101111101111111111111111111001111000000000000001111111111111111111	18	4,10,30-31,36-49
PRJEB31905	ERR3256286	SAMEA5542196	Philippines	L1	L1.2.2.3	76	0.9949	yes	yes	674000000000171	674000000000171	674000000000771	821	Unknown	11101111101111111000000000000000000000000000000000001111111111111111	37	4,10,18-52
PRJEB31905	ERR3256287	SAMEA5542197	Philippines	L1	L1.2.2.3	75	0.9937	yes	yes	677777477413771	677777477413771	677777477413771	19	EAI2-Manila	11101111101111111111111111111001111111000010111011111111111111111111	10	4,10,30-31,39-42,44,48
PRJEB31905	ERR3256288	SAMEA5542198	Philippines	L1	L1.2.2.1	71	0.9878	yes	yes	677777477413771	677777477413771	677777477413771	19	EAI2-Manila	11101111101111111111111111111001111111000010111011111111111111111111	10	4,10,30-31,39-42,44,48
PRJNA376623	SRR5338513	SAMN06563660	Philippines	L1	L1.2.2.3	21	0.4925	yes	yes	677777477413771	677777477413771	677777477413771	19	EAI2-Manila	11101111101111111111111111111001111111000010111011111111111111111111	10	4,10,30-31,39-42,44,48
PRJNA376623	SRR5338514	SAMN06563659	Philippines	L1	L1.2.2.3	23	0.5655	yes	yes	677777477413771	677777477413771	677777477413771	19	EAI2-Manila	11101111101111111111111111111001111111000010111011111111111111111111	10	4,10,30-31,39-42,44,48
PRJNA376623	SRR5338515	SAMN06563658	Philippines	L1	L1.2.2.3	11	0.2474	yes	yes	675777477413771	675777477413771	675777477413771	1478	EAI2-Manila	11101111101111111011111111111001111111000010111011111111111111111111	11	4,10,18,30-31,39-42,44,48
PRJNA376623	SRR5338519	SAMN06563654	Philippines	L1	L1.2.2.3	10	0.2107	yes	yes	677777477413771	677777477413771	675777477413771	19	EAI2-Manila	11101111101111111111111111111001111111000010111011111111111101111111	11	4,10,30-31,39-42,44,48,61
PRJNA376623	SRR5338520	SAMN06563653	Philippines	L1	L1.2.2.3	25	0.5646	yes	yes	677777477413771	677777477413771	677777477413771	19	EAI2-Manila	11101111101111111111111111111001111111000010111011111111111111111111	10	4,10,30-31,39-42,44,48
PRJNA376623	SRR5338521	SAMN06563652	Philippines	L1	L1.2.2.3	16	0.3979	yes	yes	677777477413771	677777477413771	677777477413771	19	EAI2-Manila	11101111101111111111111111111001111111000010111011111111111011111111	11	4,10,30-31,39-42,44,48,60
PRJNA430531	SRR6480334	SAMN08376178	Indonesia	L1	L1.2.2.2	51	0.9367	yes	yes	674000003413771	674000003413771	674000003413771	89	EAI2-nonthaburi	11101111101111110000000000000000000111000010111011111111111111111111	27	4,10,17-35,39-42,44,48
PRJNA430531	SRR6480337	SAMN08376164	Indonesia	L1	L1.3.2	58	0.9485	yes	no	703777777413731	703777777413731	703777777413731	Orphan or New	EAI1-SOM	11111111111000011111111111111111111111000010111011111111111110111111	11	12-15,39-42,44,48,62
PRJNA430531	SRR6480388	SAMN08376262	Indonesia	L1	L1.1.1.8	19	0.453	yes	no	777777777413671	777777777413671	777777777413671	256	EAI5	11111111111111111111111111111111111111000010111011110111111111111111	7	39-42,44,48,53
PRJNA430531	SRR6480442	SAMN08376138	Indonesia	L1	L1.2.2.2	52	0.9439	yes	yes	674000003413771	674000003413771	674000003413771	89	EAI2-nonthaburi	11101111101111110000000000000000000111000010111011111111111111111111	27	4,10,17-35,39-42,44,48
PRJNA430531	SRR6480513	SAMN08376192	Indonesia	L1	L1.2.2.2	52	0.9419	yes	yes	674000003413771	674000003413771	674000003413771	89	EAI2-nonthaburi	11101111101111110000000000000000000111000010111011111111111111111111	27	4,10,17-35,39-42,44,48
PRJNA430531	SRR6480514	SAMN08376191	Indonesia	L1	L1.3.2	38	0.8837	yes	no	777777777413731	777777777413731	777777777413731	48	EAI1-SOM	11111111111111111111111111111111111111000010111011111111111110111111	7	39-42,44,48,62
PRJNA430531	SRR6480525	SAMN08376297	Indonesia	L1	L1.3.2	38	0.8815	yes	no	777737777413731	777737777413731	777737777413731	349	EAI1-SOM	11111111111111111111110111111111111111000010111011111111111110111111	8	23,39-42,44,48,62
PRJNA430531	SRR6480622	SAMN08376170	Indonesia	L1	L1.1.1	34	0.8613	yes	no	177777777413671	177777777413671	177777777413671	Orphan or New	Not defined	10011111111111111111111111111111111111000010111011110111111111111111	9	2-3,39-42,44,48,53
PRJNA379070	SRR5341272	SAMN06579150	India	L1	L1.2.2.4	21	0.6133	yes	yes	677777477413771	677777477413771	677777477413771	19	EAI2-Manila	11101111101111111111111111111001111111000010111011111111111111111111	10	4,10,30-31,39-42,44,48
PRJNA379070	SRR5341273	SAMN06579149	India	L1	L1.3.2	13	0.13	yes	no	777777377413700	777777377413700	777777377413700	Orphan or New	Not defined	11111111111111110111111111110111111111000010111011111111111110000111	12	17,29,39-42,44,48,62-65
PRJNA379070	SRR5341274	SAMN06579148	India	L1	L1.3.2	22	0.6461	yes	no	777700777410700	777700777410700	777700777410700	Orphan or New	Not defined	11111111111111111111110000001111111111000010100011111111111110000111	18	23-28,39-42,44,46-48,62-65
PRJNA379070	SRR5341281	SAMN06579141	India	L1	L1.3.2	15	0.1646	yes	no	777777777413731	777777777413731	777777777413731	48	EAI1-SOM	11111111111111111111111111111111111111000010111011111111111110111111	7	39-42,44,48,62
PRJNA379070	SRR5341342	SAMN06579080	India	L1	L1.1.2.2	98	0.9893	yes	no	477777777413071	477777777413071	477777777413071	11	EAI3-IND	11001111111111111111111111111111111111000010111010000111111111111111	12	3-4,39-42,44,48,50-53
PRJNA379070	SRR5341357	SAMN06579065	India	L1	L1.1.2.2	26	0.7328	yes	no	477777777413071	477777777413071	477777777413071	11	EAI3-IND	11001111111111111111111111111111111111000010111010000010111111111111	14	3-4,39-42,44,48,50-54,56
PRJNA379070	SRR5341358	SAMN06579064	India	L1	L1.1.2.2	60	0.9874	yes	no	477777777413071	477777777413071	477777777413071	11	EAI3-IND	11001111111111111111111111111111111111000010111010000111111111111111	12	3-4,39-42,44,48,50-53
PRJNA379070	SRR5341359	SAMN06579063	India	L1	L1.1.2.2	87	0.9884	yes	no	477777777413071	477777777413071	477777777413071	11	EAI3-IND	11001111111111111111111111111111111111000010111010000111111111111111	12	3-4,39-42,44,48,50-53
PRJNA379070	SRR5341361	SAMN06579061	India	L1	L1.3.2	91	0.991	yes	no	777777777413731	777777777413731	777777777413731	48	EAI1-SOM	11111111111111111111111111111111111111000010111011111111100110111111	9	39-42,44,48,58-59,62
PRJNA379070	SRR5341364	SAMN06579058	India	L1	L1.1.2.2	144	0.9901	yes	no	477777777413071	477777777413071	477777777413071	11	EAI3-IND	11001111111111111111111111111111111111000010111010000111111111111111	12	3-4,39-42,44,48,50-53
PRJNA379070	SRR5341382	SAMN06579040	India	L1	L1.1.2.2	16	0.2671	yes	no	477777777413071	477777777413071	477777777413071	11	EAI3-IND	11001111111111111111111111111111111111000010111010000011111111111111	13	3-4,39-42,44,48,50-54
PRJNA379070	SRR5341409	SAMN06579013	India	L1	L1.3.2	20	0.5264	yes	no	777777777413731	777777777413731	777777777413731	48	EAI1-SOM	11111111111111111111111111111111111111000010111011111111100110111111	9	39-42,44,48,58-59,62
PRJNA379070	SRR5341420	SAMN06579002	India	L1	L1.1.2.2	23	0.6395	yes	no	477777777413071	477777777413071	477777777413071	11	EAI3-IND	11001111111111111111111111111111111111000010111010000011111111111111	13	3-4,39-42,44,48,50-54
PRJNA379070	SRR5341451	SAMN06578971	India	L1	L1.1.2.2	92	0.9943	yes	no	477777177413071	777777777413771	777777777413771	1342	EAI3-IND	11001111111111111111111111110011111111000010111010000111111111111111	14	3-4,29-30,39-42,44,48,50-53
PRJNA379070	SRR5341463	SAMN06578959	India	L1	L1.1.2.2	88	0.987	yes	no	477777777413071	477777777413071	477777777413071	11	EAI3-IND	11001111111111111111111111111111111111000010111010000011111111111111	13	3-4,39-42,44,48,50-54
PRJNA376471	SRR5341223	SAMN06473194	India	L1	L1.1.2.2	133	0.9723	yes	no	470000177413071	671715777473171	777777777773771	Orphan or New	Not defined	11001111111111000000000000000011111111000010111010000111111111111111	28	3-4,15-30,39-42,44,48,50-53
PRJNA376471	SRR5341239	SAMN06473178	India	L1	L1.1.2.2	108	0.968	yes	no	477777777413031	477777777413031	477777777413031	355	EAI3-IND	11001111111111111111111111111111111111000010111010000111111110111111	13	3-4,39-42,44,48,50-53,62
PRJNA376471	SRR5341242	SAMN06473175	India	L1	L1.3.2	52	0.9446	yes	no	777777777413731	777777777413731	777777777413731	48	EAI1-SOM	11111111111111111111111111111111111111000010111011111111111110111111	7	39-42,44,48,62
PRJNA376471	SRR5341244	SAMN06473173	India	L1	L1.3.2	39	0.8881	yes	no	777777777413731	777777777413731	777777777413731	48	EAI1-SOM	11111111111111111111111111111111111111000010111011111111111110111111	7	39-42,44,48,62
PRJNA235852	SRR1169586	SAMN02598956	India	L1	L1.3.2	26	0.7398	yes	no	777777777413731	777777777413731	777777777413731	48	EAI1-SOM	11111111111111111111111111111111111111000010111011111111111110111111	7	39-42,44,48,62
PRJNA235852	SRR1169544	SAMN02598957	India	L1	L1.1.2.2	26	0.7393	yes	no	477777777413071	477777777413071	477777777413071	11	EAI3-IND	11001011111111111111111111111111111111000010111010000111111111111111	13	3-4,6,39-42,44,48,50-53
PRJNA235852	SRR1169581	SAMN02598958	India	L1	L1.1.2.2	24	0.6729	yes	no	477777777413071	477777777413071	477777777413071	11	EAI3-IND	11001111111111111111111111111111111111000010111010000111111111111111	12	3-4,39-42,44,48,50-53
PRJNA235852	SRR1169565	SAMN02598959	India	L1	L1.1.2.2	32	0.8614	yes	no	477777777413071	477777777413071	477777777413071	11	EAI3-IND	11001111111111111111111111111111111111000010111010000111111111111111	12	3-4,39-42,44,48,50-53
PRJNA235852	SRR1169568	SAMN02598960	India	L1	L1.1.2.2	33	0.8732	yes	no	477777777413071	477777777413071	477777777413771	11	EAI3-IND	11001111111111111111111111111111111111000010111010000111111111111111	12	3-4,39-42,44,48,50-53
PRJNA235852	SRR1173599	SAMN02598961	India	L1	L1.1.2.2	20	0.5258	yes	no	477777777413071	477777777413071	477777777413071	11	EAI3-IND	11001111111111111111111111111111111111000010111010000111111011111111	13	3-4,39-42,44,48,50-53,60
PRJNA235852	SRR1169576	SAMN02598962	India	L1	L1.1.2.2	28	0.7776	yes	no	477777777413071	477777777413071	477777777413071	11	EAI3-IND	11001111111111111111111111111111111111000010111010000111111111111111	12	3-4,39-42,44,48,50-53
PRJNA235852	SRR1169589	SAMN02598963	India	L1	L1.1.2.2	26	0.7322	yes	no	477777777413071	477777777413071	477777777413071	11	EAI3-IND	11001111111111111111111111111111111111000010111010000111111111111111	12	3-4,39-42,44,48,50-53
PRJNA235852	SRR1169585	SAMN02598964	India	L1	L1.1.2.2	31	0.8233	yes	no	477777777413071	477777777413071	477777777413071	11	EAI3-IND	11000111111111111111111111111111111111000010111010000111111111111111	13	3-5,39-42,44,48,50-53
PRJNA235852	SRR1169573	SAMN02598965	India	L1	L1.1.2.2	33	0.877	yes	no	477777777413071	477777777413071	477777777413071	11	EAI3-IND	11001101111111111111111111111111111111000010111010000111111111111111	13	3-4,7,39-42,44,48,50-53
PRJNA235852	SRR1172122	SAMN02598966	India	L1	L1.1.2.2	27	0.77	yes	no	477777777413071	477777777413071	477777777413071	11	EAI3-IND	11001111111111111111111111111111111111000010111010000111111111111111	12	3-4,39-42,44,48,50-53
PRJNA235852	SRR1169536	SAMN02598967	India	L1	L1.1.2.2	44	0.9346	yes	no	477777777413071	477777777413071	477777777413071	11	EAI3-IND	11001111111111111111111111111111111111000010111010000111111111111111	12	3-4,39-42,44,48,50-53
PRJNA235852	SRR1173692	SAMN02598968	India	L1	L1.3.2	27	0.8004	yes	no	777777777413731	777777777413731	777777777413731	48	EAI1-SOM	11111111111111111111111111111111111111000010111011111111100110111111	9	39-42,44,48,58-59,62
PRJNA235852	SRR1169569	SAMN02598970	India	L1	L1.1.2.2	24	0.6955	yes	no	477777777413071	477777777413071	477777777413071	11	EAI3-IND	11001111111111111111111111111111111111000010111010000111111111111111	12	3-4,39-42,44,48,50-53
PRJNA235852	SRR1169579	SAMN02598971	India	L1	L1.1.2.2	31	0.8482	yes	no	477777777413071	477777777413071	677777777413071	11	EAI3-IND	11001111111111111111111111111111111111000010111010000111111111111111	12	3-4,39-42,44,48,50-53
PRJNA235852	SRR1169533	SAMN02598972	India	L1	L1.1.2.2	31	0.8468	yes	no	477777777413071	477777777413071	477777777413071	11	EAI3-IND	11001111111111111111111111111111111111000010111010000111111111111111	12	3-4,39-42,44,48,50-53
PRJNA235852	SRR1169527	SAMN02598973	India	L1	L1.1.2.2	28	0.779	yes	no	407777777413071	407777777413071	407777777413071	2457	EAI3-IND	11001111100000111111111111111111111111000010111010000111111111111111	17	3-4,10-14,39-42,44,48,50-53
PRJNA235852	SRR1173620	SAMN02598974	India	L1	L1.1.2.2	20	0.5374	yes	no	477777777413071	477777777413071	477777777413071	11	EAI3-IND	11001111111111111111111111111111111111000010111000000111111111111111	13	3-4,39-42,44,48-53
PRJNA235852	SRR1169570	SAMN02598975	India	L1	L1.1.2.2	34	0.8676	yes	no	477777777413071	477777777413071	477777777413071	11	EAI3-IND	11001111111111111111111111111111111111000010111010000111111111111111	12	3-4,39-42,44,48,50-53
PRJNA235852	SRR1173597	SAMN02598976	India	L1	L1.3.2	17	0.3542	yes	no	777777777413731	777777777413731	777777777413731	48	EAI1-SOM	11111111111111111111111111111111111111000010111011111111111110111111	7	39-42,44,48,62
PRJNA235852	SRR1173345	SAMN02598977	India	L1	L1.1.2.2	21	0.5741	yes	no	477777777413071	477777777413071	477777777413071	11	EAI3-IND	11001111111111111111111111111111111111000010111010000111111111111111	12	3-4,39-42,44,48,50-53
PRJNA235852	SRR1169505	SAMN02598979	India	L1	L1.3.2	337	0.9896	yes	no	777777777413731	000000000000000	777777777413731	48	EAI1-SOM	11111111111111111111111111111111111111000010111011111111111110111111	7	39-42,44,48,62
PRJNA235852	SRR1169471	SAMN02598980	India	L1	L1.1.2.2	25	0.7196	yes	no	477777777413071	477777777413071	477777777413071	11	EAI3-IND	11001111111111111111111111111111111111000010111000000111111111111111	13	3-4,39-42,44,48-53
PRJNA235852	SRR1169482	SAMN02598981	India	L1	L1.1.2.2	29	0.8018	yes	no	477777777413071	477777777413071	477777777413071	11	EAI3-IND	11001111111111111111111111111111111111000010111000000111111111111111	13	3-4,39-42,44,48-53
PRJNA235852	SRR1169542	SAMN02598982	India	L1	L1.1.2.2	26	0.7349	yes	no	477777777413071	477777777413071	477777777413071	11	EAI3-IND	11001111111111111111111111111111111111000010111010000111111111111111	12	3-4,39-42,44,48,50-53
PRJNA235852	SRR1173257	SAMN02598983	India	L1	L1.1.2.2	28	0.8342	yes	no	477777777413071	477777777413071	477777777413071	11	EAI3-IND	11001111111111111111111111111111111111000010111010000111111111111111	12	3-4,39-42,44,48,50-53
PRJNA235852	SRR1180171	SAMN02598984	India	L1	L1.1.2.2	21	0.534	yes	no	477777777413071	477777777413071	477777777413071	11	EAI3-IND	11001111111111111111111111111111111111000010111010000111111111111111	12	3-4,39-42,44,48,50-53
PRJNA235852	SRR1169521	SAMN02598985	India	L1	L1.1.2.2	37	0.9078	yes	no	477777777413071	477777777413071	477777777413071	11	EAI3-IND	11001111111111111111111111111111111111000010111010000111111001111111	14	3-4,39-42,44,48,50-53,60-61
PRJNA235852	SRR1180255	SAMN02598987	India	L1	L1.1.2.2	26	0.6173	yes	no	477777777413071	477777777413071	477777777413071	11	EAI3-IND	11001111111111111111111111111111111111000010111010000111111111111111	12	3-4,39-42,44,48,50-53
PRJNA235852	SRR1169516	SAMN02598989	India	L1	L1.3.2	24	0.6968	yes	no	777777777413731	777777777413731	777777777413731	48	EAI1-SOM	11111111111111111111111111111111111111000010111011111111111110111111	7	39-42,44,48,62
PRJNA235852	SRR1169591	SAMN02598990	India	L1	L1.1.2.2	23	0.6553	yes	no	477777777413071	477777777413071	477777777413071	11	EAI3-IND	11001111111111111111111111111111111111000010111010000111111111111111	12	3-4,39-42,44,48,50-53
PRJNA235852	SRR1169528	SAMN02598992	India	L1	L1.1.2.2	27	0.7731	yes	no	477777777413071	477777777413071	477777777413071	11	EAI3-IND	11001111111111111111111111111111111111000010111010000111111111111111	12	3-4,39-42,44,48,50-53
PRJNA235852	SRR1169548	SAMN02598993	India	L1	L1.1.2.2	27	0.7906	yes	no	477777777413071	477777777413071	477777777413071	11	EAI3-IND	11001111111111111111111111111111111111000010111010000111111111111111	12	3-4,39-42,44,48,50-53
PRJNA235852	SRR1169465	SAMN02598994	India	L1	L1.1.2.2	26	0.7519	yes	no	477777777413071	477777777413071	477777777413071	11	EAI3-IND	11001111111111111111111111111111111111000010111010000111111111111111	12	3-4,39-42,44,48,50-53
PRJNA235852	SRR1169580	SAMN02598995	India	L1	L1.1.2.2	31	0.8427	yes	no	477777777413071	477777777413071	477777777413071	11	EAI3-IND	11001111111111111111111111111111111111000010111010000111111111111111	12	3-4,39-42,44,48,50-53
PRJNA235852	SRR1169531	SAMN02598998	India	L1	L1.1.2.2	31	0.8556	yes	no	477777777413071	477777777413071	477777777413071	11	EAI3-IND	11001111111111111111111111111111111111000010111010000111111111111111	12	3-4,39-42,44,48,50-53
PRJNA235852	SRR1180149	SAMN02598999	India	L1	L1.1.2.2	30	0.6883	yes	no	477777777413071	477777777413071	477777777413071	11	EAI3-IND	11001111111111111111111111111111111111000010111010000111111111111111	12	3-4,39-42,44,48,50-53
PRJNA235852	SRR1180282	SAMN02599000	India	L1	L1.1.2.2	28	0.6869	yes	no	477777777413071	477777777413071	477777777413071	11	EAI3-IND	11001111111111111111111111111111111111000010111010000111111111111111	12	3-4,39-42,44,48,50-53
PRJNA235852	SRR1180159	SAMN02599001	India	L1	L1.1.2.2	27	0.6685	yes	no	477777777413071	477777777413071	477777777413071	11	EAI3-IND	11001111111111111111111111111111111111000010111010000111111111111111	12	3-4,39-42,44,48,50-53
PRJNA235852	SRR1169472	SAMN02599003	India	L1	L1.1.2.2	33	0.8701	yes	no	477777777413071	477777777413071	477777777413071	11	EAI3-IND	11001111111111111111111111111111111111000010111010000111111111111111	12	3-4,39-42,44,48,50-53
PRJNA235852	SRR1169461	SAMN02599004	India	L1	L1.1.2.2	25	0.7164	yes	no	477777777413071	477777777413071	477777777413071	11	EAI3-IND	11001111111111111111111111111111111111000010111010000111111111111111	12	3-4,39-42,44,48,50-53
PRJNA235852	SRR1169543	SAMN02599005	India	L1	L1.1.2.2	23	0.6313	yes	no	477777777413071	477777777413071	477777777413071	11	EAI3-IND	11001111111111111111111111111111111111000010111010000111111111111111	12	3-4,39-42,44,48,50-53
PRJNA235852	SRR1180297	SAMN02599006	India	L1	L1.3.2	21	0.5542	yes	no	757777777413731	757777777413731	757777777413731	806	EAI1-SOM	11111111111101111111111111111111111111000010111011111111111110111111	8	13,39-42,44,48,62
PRJNA235852	SRR1169553	SAMN02599007	India	L1	L1.3.2	26	0.7447	yes	no	777777777413731	777777777413731	777777777413731	48	EAI1-SOM	11111111111111111111111111111111111111000010111011111111100110111111	9	39-42,44,48,58-59,62
PRJNA235852	SRR1169563	SAMN02599008	India	L1	L1.3.2	25	0.7255	yes	no	777777777413731	777777777413731	777777777413731	48	EAI1-SOM	11111111111111111111111111111111111111000010111011111111100110111111	9	39-42,44,48,58-59,62
PRJNA235852	SRR1169529	SAMN02599009	India	L1	L1.1.2.2	27	0.783	yes	no	477777777413071	477777777413071	477777777413071	11	EAI3-IND	11001111111111111111111111111111111111000010111000000111111111111111	13	3-4,39-42,44,48-53
PRJNA235852	SRR1169537	SAMN02599010	India	L1	L1.3.2	30	0.8456	yes	no	777777777413731	777777777413731	777777777413731	48	EAI1-SOM	11111111111111111111111111111111111111000010111011111111111110111111	7	39-42,44,48,62
PRJNA235852	SRR1169557	SAMN02599012	India	L1	L1.1.2.2	30	0.8523	yes	no	477777777413071	477777777413071	477777777413071	11	EAI3-IND	11001111111111111111111111111111111111000010111000000000111111111111	16	3-4,39-42,44,48-56
PRJNA235852	SRR1172886	SAMN02599013	India	L1	L1.1.2.2	24	0.674	yes	no	477777777413071	477777777413071	477777777413071	11	EAI3-IND	11001111111111111111111111111111111111000010111010000111111111111111	12	3-4,39-42,44,48,50-53
PRJNA235852	SRR1169475	SAMN02599014	India	L1	L1.1.2.2	32	0.8708	yes	no	477777777413071	477777777413071	477777777413071	11	EAI3-IND	11001111111111111111111111111111111111000010111010000111111111111111	12	3-4,39-42,44,48,50-53
PRJNA235852	SRR1169558	SAMN02599015	India	L1	L1.1.2.2	23	0.6559	yes	no	477777777413071	677777777413271	777777777413371	11	EAI3-IND	11001111111111111111111111111111111111000010111010000111111111111111	12	3-4,39-42,44,48,50-53
PRJNA235852	SRR1169574	SAMN02599018	India	L1	L1.1.2.2	27	0.7614	yes	no	477777777413071	477777777413071	477777777413071	11	EAI3-IND	11001111111111111111111111111111111111000010111010000111111111111111	12	3-4,39-42,44,48,50-53
PRJNA235852	SRR1169496	SAMN02599019	India	L1	L1.1.2.2	27	0.7702	yes	no	477777777413071	477777777413071	477777777413071	11	EAI3-IND	11001111111111111111111111111111111111000010111010000111111111111111	12	3-4,39-42,44,48,50-53
PRJNA235852	SRR1169517	SAMN02599020	India	L1	L1.1.2.2	32	0.8549	yes	no	477777777413071	477777777413071	477777777413071	11	EAI3-IND	11001111111111111111111111111111111111000010111000000000111111111111	16	3-4,39-42,44,48-56
PRJNA235852	SRR1169488	SAMN02599021	India	L1	L1.3.2	27	0.7645	yes	no	777557777003731	777557777003731	777577777003731	Orphan or New	Unknown	11111111111111111111011011111111111110000000111011111111111110111111	11	21,24,38-44,48,62
PRJNA235852	SRR1169476	SAMN02599022	India	L1	L1.1.2.2	24	0.7049	yes	no	477777777413071	477777777413071	477777777413071	11	EAI3-IND	11001111111111111111111111111111111111000010111010000111111111111111	12	3-4,39-42,44,48,50-53
PRJNA235852	SRR1169462	SAMN02599023	India	L1	L1.1.2.2	24	0.7174	yes	no	477777777413071	477777777413071	477777777413071	11	EAI3-IND	11001111111111111111111111111111111111000010111010000111111111111111	12	3-4,39-42,44,48,50-53
PRJNA235852	SRR1169624	SAMN02599024	India	L1	L1.1.2.2	30	0.8267	yes	no	477777777413071	477777777413071	477777777413071	11	EAI3-IND	11001111111111111111111111111111111111000010111010000111111111111111	12	3-4,39-42,44,48,50-53
PRJNA235852	SRR1169518	SAMN02599025	India	L1	L1.3.2	26	0.7663	yes	no	777777777413731	777777777413771	777777777413771	48	EAI1-SOM	11111111111111111111111111111111111111000010111011111111111110111111	7	39-42,44,48,62
PRJNA235852	SRR1169491	SAMN02599026	India	L1	L1.1.2.2	22	0.6369	yes	no	477777777413071	477777777413071	477777777413071	11	EAI3-IND	11001111111111111111111111111111111111000010111010000111111111111111	12	3-4,39-42,44,48,50-53
PRJNA235852	SRR1169554	SAMN02599027	India	L1	L1.1.2.2	24	0.7068	yes	no	477777777413071	477777777413071	477777777413071	11	EAI3-IND	11001111111111111111111111111111111111000010111010000111111001111111	14	3-4,39-42,44,48,50-53,60-61
PRJNA235852	SRR1169463	SAMN02599028	India	L1	L1.1.2.2	29	0.8354	yes	no	477777777413071	477777777413071	477777777413071	11	EAI3-IND	11001111111111111111111111111111111111000010111010000111111111111111	12	3-4,39-42,44,48,50-53
PRJNA235852	SRR1173215	SAMN02599029	India	L1	L1.1.2.2	23	0.6723	yes	no	477777777413071	477777777413071	477777777413071	11	EAI3-IND	11001111111111111111111111111111111111000010111010000111111111111111	12	3-4,39-42,44,48,50-53
PRJNA235852	SRR1169559	SAMN02599030	India	L1	L1.3.2	29	0.8154	yes	no	777777777413731	777777777413731	777777777413731	48	EAI1-SOM	11111111111111111111111111111111111111000010111011111111111110111111	7	39-42,44,48,62
PRJNA235852	SRR1169564	SAMN02599031	India	L1	L1.1.2.2	27	0.7827	yes	no	477777777413071	477777777413071	477777777413071	11	EAI3-IND	11001111111111111111111111111111111111000010111010000111111111111111	12	3-4,39-42,44,48,50-53
PRJNA235852	SRR1169489	SAMN02599032	India	L1	L1.1.2.2	42	0.9434	yes	no	477777777413071	477777777413071	477777777413071	11	EAI3-IND	11001111111111111111111111111111111111000010111010000111111111111111	12	3-4,39-42,44,48,50-53
PRJNA235852	SRR1169497	SAMN02599033	India	L1	L1.1.2.2	29	0.8356	yes	no	477777777413071	477777777413071	477777777413071	11	EAI3-IND	11001111111111111111111111111111111111000010111010000111111111111111	12	3-4,39-42,44,48,50-53
PRJNA235852	SRR1169477	SAMN02599034	India	L1	L1.1.2.2	24	0.6776	yes	no	477777777413031	477777777413031	477777777413031	355	EAI3-IND	11001111111111111111111111111111111111000010111010000111111000111111	15	3-4,39-42,44,48,50-53,60-62
PRJNA235852	SRR1180335	SAMN02599035	India	L1	L1.1.2.2	22	0.533	yes	no	477777777413071	477777777413071	477777777413071	11	EAI3-IND	11001111111111111111111111111111111111000010111010000111111111111111	12	3-4,39-42,44,48,50-53
PRJNA235852	SRR1180267	SAMN02599036	India	L1	L1.1.2.2	26	0.6519	yes	no	477777777413071	477777777413071	477777777413071	11	EAI3-IND	11001111111111111111111111111111111111000010111010000111111111111111	12	3-4,39-42,44,48,50-53
PRJNA235852	SRR1180285	SAMN02599038	India	L1	L1.1.2.2	20	0.4967	yes	no	477777777413071	477777777413071	477777777413071	11	EAI3-IND	11001111111111111111111111111111111111000010111010000100111111111111	14	3-4,39-42,44,48,50-53,55-56
PRJNA235852	SRR1180306	SAMN02599039	India	L1	L1.1.2.2	24	0.6047	yes	no	477777777413071	477777777413071	477777777413071	11	EAI3-IND	11001111111111111111111111111111111111000010111010000111111111111111	12	3-4,39-42,44,48,50-53
PRJNA235852	SRR1169511	SAMN02599040	India	L1	L1.1.2.2	25	0.7238	yes	no	477777777413071	477777777413071	477777777413071	11	EAI3-IND	11001111111111111111111111111111111111000010111010000111111111111111	12	3-4,39-42,44,48,50-53
PRJNA235852	SRR1180242	SAMN02599042	India	L1	L1.1.2.2	21	0.5001	yes	no	477777777413071	477777777413071	477777777413071	11	EAI3-IND	11001111111111111111111111111111111111000010111010000111111111111111	12	3-4,39-42,44,48,50-53
PRJNA235852	SRR1169467	SAMN02599043	India	L1	L1.1.2.2	28	0.7972	yes	no	477777777413071	477777777413071	477777777413071	11	EAI3-IND	11001111111111111111111111111111111111000010111010000111111111111111	12	3-4,39-42,44,48,50-53
PRJNA235852	SRR1180288	SAMN02599044	India	L1	L1.1.2.2	21	0.5348	yes	no	477777777413071	477777777413071	477777777413071	11	EAI3-IND	11001111111111111111111111111111111111000010111000000111111111111111	13	3-4,39-42,44,48-53
PRJNA235852	SRR1180170	SAMN02599046	India	L1	L1.1.2.2	19	0.4671	yes	no	477777777413031	477777777413031	477777777413031	355	EAI3-IND	11001111111111111111111111111111111111000010111010000111111110111111	13	3-4,39-42,44,48,50-53,62
PRJNA235852	SRR1169513	SAMN02599047	India	L1	L1.1.2.2	35	0.8903	yes	no	475777777413071	777777777413771	777777777413771	1680	EAI3-IND	11001111111111110011111111111111111111000010111010000111111111111111	14	3-4,17-18,39-42,44,48,50-53
PRJNA235852	SRR1172923	SAMN02599050	India	L1	L1.3.2	32	0.8883	yes	no	777777777413731	777777777413731	777777777413731	48	EAI1-SOM	11111111111111111111111111111111111111000010111011111111111110111111	7	39-42,44,48,62
PRJNA235852	SRR1173092	SAMN02599051	India	L1	L1.3.2	31	0.8762	yes	no	777777777413731	777777777413731	777777777413731	48	EAI1-SOM	11111111111111111111111111111111111111000010111011111111111110111111	7	39-42,44,48,62
PRJNA235852	SRR1172977	SAMN02599055	India	L1	L1.2.2.3	29	0.8575	yes	yes	677777477413751	677777477413751	677777477413751	287	EAI2-Manila	11101111101111111111111111111001111111000010111011111111111111011111	11	4,10,30-31,39-42,44,48,63
PRJNA235852	SRR1172821	SAMN02599057	India	L1	L1.3.2	31	0.8808	yes	no	757777777413731	757777777413731	757777777413731	806	EAI1-SOM	11111111111101111111111111111111111111000010111011111111111110111111	8	13,39-42,44,48,62
PRJNA235852	SRR1172965	SAMN02599059	India	L1	L1.3.2	33	0.8988	yes	no	757777777413731	757777777413731	757777777413731	806	EAI1-SOM	11111111111101111111111111111111111111000010111011111111111110111111	8	13,39-42,44,48,62
PRJNA235852	SRR1172959	SAMN02599065	India	L1	L1.3.2	31	0.8692	yes	no	777777777413731	777777777413731	777777777413731	48	EAI1-SOM	11111111111111111111111111111111111111000010111011111111111110111111	7	39-42,44,48,62
PRJNA235852	SRR1172710	SAMN02599068	India	L1	L1.3.2	18	0.4117	yes	no	777777777413731	777777777413731	777777777413731	48	EAI1-SOM	11111111111111111111111111111111111111000010111011111111111110111111	7	39-42,44,48,62
PRJNA235852	SRR1173129	SAMN02599070	India	L1	L1.3.1	26	0.7789	yes	no	077777777413731	077777777413731	077777777413731	6	EAI1-SOM	10000011111111111111111111111111111111000010111011111111111110111111	12	2-6,39-42,44,48,62
PRJNA235852	SRR1172915	SAMN02599074	India	L1	L1.2.2.2	27	0.7916	yes	yes	674000003413771	674000003413771	674000003413771	89	EAI2-nonthaburi	11101111101111110000000000000000000111000010111011111111111111111111	27	4,10,17-35,39-42,44,48
PRJNA235852	SRR1173013	SAMN02599075	India	L1	L1.1.2.2	21	0.564	yes	no	077777777413771	077777777413771	077777777413771	1090	EAI5	00000111111111111111111111111111111111000010111011111111111111111111	11	1-5,39-42,44,48
PRJNA235852	SRR1173093	SAMN02599077	India	L1	L1.3.2	30	0.8466	yes	no	777577777003731	777577777003731	777577777003731	72	EAI1-SOM	11111111111111111111011111111111111110000000111011111111111110111111	10	21,38-44,48,62
PRJNA235852	SRR1172905	SAMN02599080	India	L1	L1.3.2	34	0.9136	yes	no	777777777413731	777777777413731	777777777413731	48	EAI1-SOM	11111111111111111111111111111111111111000010111011111111111110111111	7	39-42,44,48,62
PRJNA235852	SRR1173043	SAMN02599081	India	L1	L1.3.2	36	0.9196	yes	no	777777777413731	777777777413731	777777777413731	48	EAI1-SOM	11111111111111111111111111111111111111000010111011111111111110111111	7	39-42,44,48,62
PRJNA235852	SRR1173029	SAMN02599082	India	L1	L1.1.2.2	29	0.85	yes	no	477777777413771	477777777413771	477777777413771	126	EAI5	11001111111111111111111111111111111111000010111011111111111111111111	8	3-4,39-42,44,48
PRJNA235852	SRR1172934	SAMN02599084	India	L1	L1.2.2.3	28	0.8391	yes	yes	677777477413751	677777677413771	677777677413771	287	EAI2-Manila	11101111101111111111111111111001111111000010111011111111111111011111	11	4,10,30-31,39-42,44,48,63
PRJNA235852	SRR1173076	SAMN02599085	India	L1	L1.1.3.4	39	0.9425	yes	no	777777747413771	777777747413771	777777767413771	43	EAI6-BGD1	11110000000111111111111111111111001111000010111011111110111111111111	16	5-11,33-34,39-42,44,48,56
PRJNA235852	SRR1172737	SAMN02599086	India	L1	L1.1.2.2	28	0.8171	yes	no	477777777413071	477777777413071	477777777413071	11	EAI3-IND	11001111111111111111111111111111111111000010111010000111111111111111	12	3-4,39-42,44,48,50-53
PRJNA235852	SRR1173117	SAMN02599088	India	L1	L1.1.2.2	23	0.6689	yes	no	477777777413771	477777777413771	477777777413771	126	EAI5	11001111111111111111111111111111111111000010111011111111111111111111	8	3-4,39-42,44,48
PRJNA235852	SRR1172805	SAMN02599091	India	L1	L1.3.2	28	0.8076	yes	no	777777777413731	777777777413731	777777777413731	48	EAI1-SOM	11111111111111111111111111111111111111000010111011111111111110111111	7	39-42,44,48,62
PRJNA235852	SRR1172748	SAMN02599093	India	L1	L1.1.2.2	31	0.8724	yes	no	477777777413771	477777777413751	677777777413771	126	EAI5	11001111111111111111111111111111111111000010111011111001111111111111	10	3-4,39-42,44,48,54-55
PRJNA235852	SRR1173008	SAMN02599094	India	L1	L1.1.2.2	22	0.6399	yes	no	477777777413771	477777777413771	477777777413771	126	EAI5	11001111111111111111111111111111111111000010111011111111111111111111	8	3-4,39-42,44,48
PRJNA235852	SRR1172942	SAMN02599099	India	L1	L1.1.2.2	34	0.9009	yes	no	477777777413771	477777777413771	477777777413771	126	EAI5	11001111111111111111111111111111111111000010111011111111111111111111	8	3-4,39-42,44,48
PRJNA235852	SRR1173135	SAMN02599100	India	L1	L1.1.2.2	27	0.8048	yes	no	477777776413771	477777776413771	477777776413771	3494	EAI5	11001111111111111111111111111111111101000010111011111111111111111111	9	3-4,37,39-42,44,48
PRJNA235852	SRR1173054	SAMN02599101	India	L1	L1.1.2.2	38	0.9338	yes	no	477777776413771	477777776413771	477777776413771	3494	EAI5	11001111111111111111111111111111111101000010111011111111111111111111	9	3-4,37,39-42,44,48
PRJNA235852	SRR1172955	SAMN02599105	India	L1	L1.3.2	37	0.9325	yes	no	700276037413731	700276037413731	700276037413731	Orphan or New	Not defined	11111110000000000000101111100000111111000010111011111111111110111110	27	8-20,22,28-32,39-42,44,48,62,68
PRJNA235852	SRR1173680	SAMN02599106	India	L1	L1.1.2.2	23	0.6782	yes	no	477777774413011	477777774413011	477777774413011	Orphan or New	Not defined	11001111111111111111111111111111111001000010111010000111111110011111	16	3-4,36-37,39-42,44,48,50-53,62-63
PRJNA235852	SRR1172990	SAMN02599107	India	L1	L1.3.2	30	0.8549	yes	no	777777777413731	777777777413731	777777777413731	48	EAI1-SOM	11111111111111111111111111111111111111000010111011111111111110111111	7	39-42,44,48,62
PRJNA235852	SRR1173004	SAMN02599108	India	L1	L1.1.2.2	24	0.7324	yes	no	477777777413071	477777777413071	477777777413071	11	EAI3-IND	11001111111111111111111111111111111111000010111000000111111111111111	13	3-4,39-42,44,48-53
PRJNA235852	SRR1173674	SAMN02599109	India	L1	L1.1.3.4	26	0.7922	yes	no	777574007413771	777574007413771	777574007413771	Orphan or New	Not defined	11111100001111111111011111000000001111000010111011111110111111111111	20	7-10,21,27-34,39-42,44,48,56
PRJNA235852	SRR1172991	SAMN02599110	India	L1	L1.3.2	33	0.9021	yes	no	777777777413731	777777777413731	777777777413731	48	EAI1-SOM	11111111111111111111111111111111111111000010111011111111111110111111	7	39-42,44,48,62
PRJNA235852	SRR1173046	SAMN02599112	India	L1	L1.1.2.2	26	0.7959	yes	no	467777777413071	467777777413071	467777777413071	1956	EAI3-IND	11001111111110111111111111111111111111000010111010000111111111111111	13	3-4,14,39-42,44,48,50-53
PRJNA235852	SRR1173551	SAMN02599113	India	L1	L1.1.3.4	31	0.8688	yes	no	777774007413771	777774007413771	777774007413771	2987	EAI5	11110000000111111111111111000000001111000010111011111110111111111111	22	5-11,27-34,39-42,44,48,56
PRJNA235852	SRR1173031	SAMN02599114	India	L1	L1.1.2.2	30	0.8676	yes	no	477777777413071	477777777413071	477777777413071	11	EAI3-IND	11001111111111111111111111111111111111000010111010000111111111111111	12	3-4,39-42,44,48,50-53
PRJNA235852	SRR1172787	SAMN02599116	India	L1	L1.3.2	40	0.9426	yes	no	777747777413731	777747777413731	777747777413731	Orphan or New	EAI1-SOM	11111111111111111111111001111111111111000010111011111111111110111111	9	24-25,39-42,44,48,62
PRJNA235852	SRR1172993	SAMN02599118	India	L1	L1.1.2.2	33	0.8992	yes	no	401777777413071	401777777413071	401777777413071	473	EAI3-IND	11001111110000000011111111111111111111000010111010000111111111111111	20	3-4,11-18,39-42,44,48,50-53
PRJNA235852	SRR1172986	SAMN02599120	India	L1	L1.1.2.2	30	0.8698	yes	no	477777777413031	477777777413031	477777777413031	355	EAI3-IND	11001111111111111111111111111111111111000010111010000111111110111111	13	3-4,39-42,44,48,50-53,62
PRJNA235852	SRR1172900	SAMN02599122	India	L1	L1.1.3.1	23	0.683	yes	no	377600007413371	377600007413371	377600007413371	Orphan or New	EAI5	10111001111111111111100000000000001111000010111011011100111111111111	25	2,6-7,22-34,39-42,44,48,51,55-56
PRJNA235852	SRR1173010	SAMN02599123	India	L1	L1.1.2.2	30	0.8557	yes	no	474637777413771	474637777413771	474677777413771	Orphan or New	Not defined	11001111111111100001100111111111111111000010111011111111111111111111	14	3-4,16-19,22-23,39-42,44,48
PRJNA235852	SRR1172855	SAMN02599124	India	L1	L1.1.2.2	94	0.9772	yes	no	477777777413771	477777777413771	477777777413771	126	EAI5	11001111111111111111111111111111111111000010111011111111111111111111	8	3-4,39-42,44,48
PRJNA235852	SRR1173127	SAMN02599125	India	L1	L1.1.2.2	32	0.8823	yes	no	477777777413771	477777777413771	477777777413771	126	EAI5	11001111111111111111111111111111111111000010111011111111111111111111	8	3-4,39-42,44,48
PRJNA235852	SRR1172716	SAMN02599129	India	L1	L1.1.2.2	35	0.9106	yes	no	477777777413771	477777777413771	477777777413771	126	EAI5	11001111111111111111111111111111111111000010111011111111111111111111	8	3-4,39-42,44,48
PRJNA235852	SRR1172829	SAMN02599132	India	L1	L1.3.2	29	0.861	yes	no	777777777413731	777777777413731	777777777413731	48	EAI1-SOM	11111111111111111111111111111111111111000010111011111111111110111111	7	39-42,44,48,62
PRJNA235852	SRR1172950	SAMN02599134	India	L1	L1.1.2.2	28	0.8337	yes	no	477777777413771	477777777413771	477777777413771	126	EAI5	11001111111111111111111111111111111111000010111011111111111111111111	8	3-4,39-42,44,48
PRJNA235852	SRR1172788	SAMN02599136	India	L1	L1.1.2.2	29	0.8401	yes	no	474377777413771	477777777413771	477777777413771	340	EAI5	11001111111111111000111111111111111111000010111011111111111111111111	11	3-4,18-20,39-42,44,48
PRJNA235852	SRR1172881	SAMN02599138	India	L1	L1.1.2.2	28	0.841	yes	no	477777777413771	477777777413771	477777777413771	126	EAI5	11001111111111111111111111111111111111000010111011111111111111111111	8	3-4,39-42,44,48
PRJNA235852	SRR1173047	SAMN02599140	India	L1	L1.1.2.2	29	0.8394	yes	no	477777777413771	477777777413771	477777777413771	126	EAI5	11001111111111111111111111111111111111000010111011111111111111111111	8	3-4,39-42,44,48
PRJNA235852	SRR1172939	SAMN02599145	India	L1	L1.1.2.2	28	0.8114	yes	no	477777777412071	477777777412071	477777777412071	625	EAI5	11001111111111111111111111111111111111000010110000000011111111111111	15	3-4,39-42,44,47-54
PRJNA235852	SRR1172799	SAMN02599146	India	L1	L1.1.2.2	31	0.905	yes	no	477777777413771	477777777413771	477777777413771	126	EAI5	11001111111111111111111111111111111111000010111011111111111111111111	8	3-4,39-42,44,48
PRJNA235852	SRR1173005	SAMN02599148	India	L1	L1.1.2.2	30	0.8646	yes	no	477777777413771	477777777413771	477777777413771	126	EAI5	11001111111111111111111111111111111111000010111011111111111111111111	8	3-4,39-42,44,48
PRJNA235852	SRR1173116	SAMN02599151	India	L1	L1.1.2.2	66	0.9744	yes	no	477777777413071	477777777413071	477777777413071	11	EAI3-IND	11001111111111111111111111111111111111000010111000000111111111111111	13	3-4,39-42,44,48-53
PRJNA235852	SRR1173035	SAMN02599152	India	L1	L1.1.2.2	30	0.8725	yes	no	477777777413771	477777777413771	477777777413771	126	EAI5	11001111111111111111111111111111111111000010111011111111111111111111	8	3-4,39-42,44,48
PRJNA235852	SRR1172736	SAMN02599153	India	L1	L1.1.2.2	30	0.8682	yes	no	477777777413071	477777777413071	477777777413071	11	EAI3-IND	11001111111111111111111111111111111111000010111000000111111111111111	13	3-4,39-42,44,48-53
PRJNA235852	SRR1172752	SAMN02599157	India	L1	L1.1.3.3	30	0.8847	yes	no	777777757413771	777777753413771	777777757413771	591	EAI6-BGD1	11111111111111111111111111111111011111000010111011111110111111111111	8	33,39-42,44,48,56
PRJNA235852	SRR1172853	SAMN02599159	India	L1	L1.1.2.2	29	0.8564	yes	no	477777777413071	477777777413071	477777777413071	11	EAI3-IND	11001111111111111111111111111111111111000010111000000111111111111111	13	3-4,39-42,44,48-53
PRJNA235852	SRR1172860	SAMN02599160	India	L1	L1.1.2.2	34	0.9131	yes	no	477777777413071	477777777413071	477777777413071	11	EAI3-IND	11001111111111111111111111111111111111000010111010000111111111111111	12	3-4,39-42,44,48,50-53
PRJNA235852	SRR1172709	SAMN02599161	India	L1	L1.1.3.3	19	0.47	yes	no	775777757413771	775777753413771	775777757413771	Orphan or New	EAI6-BGD1	11111111111111111011111111111111011111000010111011111110111111111111	9	18,33,39-42,44,48,56
PRJNA235852	SRR1172904	SAMN02599162	India	L1	L1.1.2.2	27	0.8277	yes	no	477777777413071	477777777413071	477777777413071	11	EAI3-IND	11001111111111111111111111111111111111000010111000000111111111111111	13	3-4,39-42,44,48-53
PRJNA235852	SRR1173060	SAMN02599163	India	L1	L1.1.2.2	35	0.9193	yes	no	477777777413071	477777777413071	477777777413071	11	EAI3-IND	11001111111111111111111111111111111111000010111010000111111111111111	12	3-4,39-42,44,48,50-53
PRJNA235852	SRR1172840	SAMN02599165	India	L1	L1.1.2.2	22	0.6334	yes	no	477777777410031	477777777410031	577777777410071	Orphan or New	EAI5	11001111111111111111111111111111111111000010000010000111111110111111	16	3-4,39-42,44-48,50-53,62
PRJNA235852	SRR1172747	SAMN02599167	India	L1	L1.1.2.2	31	0.8881	yes	no	477777777413071	477777777413071	477777777413071	11	EAI3-IND	11001111111111111111111111111111111111000010111010000111111111111111	12	3-4,39-42,44,48,50-53
PRJNA235852	SRR1172779	SAMN02599168	India	L1	L1.1.2.2	38	0.9395	yes	no	474377777413771	474377777413771	474377777413771	340	EAI5	11001111111111111000111111111111111111000010111011111111101111111111	12	3-4,18-20,39-42,44,48,58
PRJNA235852	SRR1173098	SAMN02599169	India	L1	L1.3.2	29	0.8405	yes	no	777777777413700	777777777413700	777777777413700	138	EAI5	11111111111111111111111111111111111111000010111011111111111110000111	10	39-42,44,48,62-65
PRJNA235852	SRR1173111	SAMN02599170	India	L1	L1.1.2.2	65	0.9735	yes	no	474000377413031	474000377413031	474000377413031	1983	EAI3-IND	11001111111111110000000000000111111111000010111010000111111110111111	26	3-4,17-29,39-42,44,48,50-53,62
PRJNA235852	SRR1172831	SAMN02599171	India	L1	L1.3.2	22	0.6409	yes	no	777777777003731	777777777003731	777777777003731	Orphan or New	Unknown	11111111111111111111111111111111111110000000111011111111111110111111	9	38-44,48,62
PRJNA235852	SRR1173110	SAMN02599172	India	L1	L1.1.2.2	30	0.8713	yes	no	477777777413071	477777777413071	477777777413071	11	EAI3-IND	11001111111111111111111111111111111111000010111010000111111111111111	12	3-4,39-42,44,48,50-53
PRJNA235852	SRR1173012	SAMN02599173	India	L1	L1.1.2.2	31	0.8792	yes	no	477777777413071	477777777413071	477777777413071	11	EAI3-IND	11001111111111111111111111111111111111000010111010000111111111111111	12	3-4,39-42,44,48,50-53
PRJNA235852	SRR1172852	SAMN02599175	India	L1	L1.1.2.2	34	0.9188	yes	no	477777777413071	477777777413071	477777777413071	11	EAI3-IND	11001111111111111111111111111111111111000010111010000111111111111111	12	3-4,39-42,44,48,50-53
PRJNA235852	SRR1172743	SAMN02599176	India	L1	L1.1.2.2	19	0.4572	yes	no	477777777413071	477777777413071	477777777413071	11	EAI3-IND	11001111111111111111111111111111111111000010111010000111111111111111	12	3-4,39-42,44,48,50-53
PRJNA235852	SRR1172873	SAMN02599179	India	L1	L1.1.2.2	18	0.3992	yes	no	477777777413771	477777777413771	477777777413771	126	EAI5	11001111111111111111111111111111111111000010111011111111111111111111	8	3-4,39-42,44,48
PRJNA235852	SRR1172862	SAMN02599182	India	L1	L1.1.2.2	37	0.9366	yes	no	477777777413071	477777777413071	477777777413071	11	EAI3-IND	11001111111111111111111111111111111111000010111010000111111011111111	13	3-4,39-42,44,48,50-53,60
PRJNA235852	SRR1173044	SAMN02599184	India	L1	L1.1.2.2	37	0.9366	yes	no	401777777413031	401777777413031	401777777413031	3767	EAI5	11001111110000000011111111111111111111000010111010000111111110111111	21	3-4,11-18,39-42,44,48,50-53,62
PRJNA512266	SRR8380857	SAMN10663272	India	L1	L1.1.2.2	51	0.9554	yes	no	477777777413071	477777777413071	477777777413071	11	EAI3-IND	11001111111111111111111111111111111111000010111000000000111111111111	16	3-4,39-42,44,48-56
PRJNA512266	SRR8380858	SAMN10663271	India	L1	L1.1.2.2	29	0.8566	yes	no	477077777413071	477077777413071	477077777413071	Orphan or New	Not defined	11001111111111111110001111111111111111000010111010000111111111111111	15	3-4,20-22,39-42,44,48,50-53
PRJNA512266	SRR8380860	SAMN10663269	India	L1	L1.1.2.2	56	0.9667	yes	no	477777777413071	477777777413071	477777777413071	11	EAI3-IND	11001111111111111111111111111111111111000010111010000111111111111111	12	3-4,39-42,44,48,50-53
PRJNA512266	SRR8380861	SAMN10663268	India	L1	L1.1.2.2	25	0.7644	yes	no	477774377413071	477774377413071	477774377413071	2452	EAI3-IND	11001111111111111111111111000111111111000010111010000111111111111111	15	3-4,27-29,39-42,44,48,50-53
PRJNA512266	SRR8380863	SAMN10663266	India	L1	L1.1.2.2	29	0.8435	yes	no	474377777413771	474377777413771	474377777413771	340	EAI5	11001111111111111000111111111111111111000010111011111111111111111111	11	3-4,18-20,39-42,44,48
PRJNA512266	SRR8380865	SAMN10663274	India	L1	L1.3.2	19	0.4842	yes	no	477777777413731	477777777413731	477777777413731	1182	EAI1-SOM	11001111111111111111111111111111111111000010111011111111111110111111	9	3-4,39-42,44,48,62
PRJNA512266	SRR8380866	SAMN10663273	India	L1	L1.1.2.2	27	0.812	yes	no	477777607413071	477777607413071	477777607413071	Orphan or New	Not defined	11001111111111111111111111111100001111000010111010000111111111111111	16	3-4,31-34,39-42,44,48,50-53
PRJNA512266	SRR8380867	SAMN10663255	India	L1	L1.1.2.2	31	0.8948	yes	no	477777777413071	477777777413071	477777777413071	11	EAI3-IND	11001111111111111111111111111111111111000010111010000111111111111111	12	3-4,39-42,44,48,50-53
PRJNA512266	SRR8380868	SAMN10663256	India	L1	L1.1.2.2	59	0.9696	yes	no	474377777413771	474377777413771	474377777413771	340	EAI5	11001111111111111000111111111111111111000010111011111111111111111111	11	3-4,18-20,39-42,44,48
PRJNA512266	SRR8380869	SAMN10663257	India	L1	L1.3.2	62	0.9635	yes	no	777777777413731	777777777413731	777777777413731	48	EAI1-SOM	11111111111111111111111111111111111111000010111011111111111110111110	8	39-42,44,48,62,68
PRJNA512266	SRR8380870	SAMN10663258	India	L1	L1.1.2.2	63	0.9722	yes	no	477777777413771	477777777413771	477777777413771	126	EAI5	11001111111111111111111111111111111111000010111011111111111111111111	8	3-4,39-42,44,48
PRJNA512266	SRR8380871	SAMN10663259	India	L1	L1.1.2.2	72	0.9714	yes	no	477777777413051	477777777413051	477777777413051	2802	EAI3-IND	11001111111111111111111111111111111111000010111010000111111111011111	13	3-4,39-42,44,48,50-53,63
PRJNA512266	SRR8380872	SAMN10663260	India	L1	L1.1.2.2	26	0.7752	yes	no	477777777413031	477777777413031	477777777413031	355	EAI3-IND	11001111111111111111111111111111111111000010111010000111111110111111	13	3-4,39-42,44,48,50-53,62
PRJNA512266	SRR8380874	SAMN10663262	India	L1	L1.1.2.2	26	0.7901	yes	no	477777777413071	477777777413071	477777777413071	11	EAI3-IND	11001111111111111111111111111111111111000010111010000111111111111111	12	3-4,39-42,44,48,50-53
PRJNA512266	SRR8380876	SAMN10663264	India	L1	L1.1.2.2	22	0.6194	yes	no	474377777413771	474377777413771	474377777413771	340	EAI5	11001111111111111000111111111111111111000010111011111111111111111111	11	3-4,18-20,39-42,44,48
PRJNA512266	SRR8380877	SAMN10663294	India	L1	L1.1.3.3	54	0.9464	yes	no	777777757413771	777777753413771	777777757413771	591	EAI6-BGD1	11111111111111111111111111111111011111000010111011111110111111111111	8	33,39-42,44,48,56
PRJNA512266	SRR8380878	SAMN10663293	India	L1	L1.1.2.2	123	0.9811	yes	no	477777777413071	477777777413071	477777777413071	11	EAI3-IND	11001111111111111111111111111111111111000010111010000111111111111111	12	3-4,39-42,44,48,50-53
PRJNA512266	SRR8380879	SAMN10663290	India	L1	L1.3.2	61	0.9769	yes	no	777777777413731	777777777413731	777777777413731	48	EAI1-SOM	11111111111111111111111111111111111111000010111011111111111110111111	7	39-42,44,48,62
PRJNA512266	SRR8380880	SAMN10663289	India	L1	L1.1.1.5	56	0.9683	yes	no	734177777413771	734177777413771	734177777413771	2774	EAI5	11111111110011111000011111111111111111000010111011111111111111111111	12	11-12,18-21,39-42,44,48
PRJNA512266	SRR8380881	SAMN10663292	India	L1	L1.1.2.2	52	0.9616	yes	no	477776077413771	477776077413771	477776077413771	2197	EAI5	11001111111111111111111111100001111111000010111011111111111111111111	12	3-4,28-31,39-42,44,48
PRJNA512266	SRR8380882	SAMN10663291	India	L1	L1.3.2	56	0.9713	yes	no	777777771413731	777777771413731	777777771413731	Orphan or New	Not defined	11111111111111111111111111111111110011000010111011111111111110111111	9	35-36,39-42,44,48,62
PRJNA512266	SRR8380883	SAMN10663286	India	L1	L1.1.2.2	111	0.9753	yes	no	474377777413771	474377777413771	474377777413771	340	EAI5	11001111111111111000111111111111111111000010111011111111111111111111	11	3-4,18-20,39-42,44,48
PRJNA512266	SRR8380884	SAMN10663285	India	L1	L1.3.2	58	0.9643	yes	no	777777777413731	777777777413731	777777777413731	48	EAI1-SOM	11111111111111111111111111111111111111000010111011111111111110111111	7	39-42,44,48,62
PRJNA512266	SRR8380885	SAMN10663288	India	L1	L1.1.2.2	44	0.9598	yes	no	477777777413071	477777777413071	477777777413071	11	EAI3-IND	11001111111111111111111111111111111111000010111000000111111111111111	13	3-4,39-42,44,48-53
PRJNA512266	SRR8380886	SAMN10663287	India	L1	L1.1.2.2	58	0.9585	yes	no	477777777413071	477777777413071	477777777413071	11	EAI3-IND	11001111111111111111111111111111111111000010111010000111111111111111	12	3-4,39-42,44,48,50-53
PRJNA512266	SRR8380888	SAMN10663284	India	L1	L1.1.2.2	54	0.9578	yes	no	477777777413071	477777777413071	477777777413071	11	EAI3-IND	11001100011111111111111111111111111111000010111010000111111111111111	15	3-4,7-9,39-42,44,48,50-53
PRJNA512266	SRR8380889	SAMN10663281	India	L1	L1.1.2.2	69	0.9715	yes	no	477777777413031	477777777413031	477777777413031	355	EAI3-IND	11001111111111111111111111111111111111000010111010000111111110111111	13	3-4,39-42,44,48,50-53,62
PRJNA512266	SRR8380895	SAMN10663275	India	L1	L1.1.2.2	20	0.5413	yes	no	400037777413771	400037777413771	400037777413771	8	EAI5	11001110000000000000000111111111111111000010111011111111111111111111	24	3-4,8-23,39-42,44,48
PRJNA512266	SRR8380896	SAMN10663276	India	L1	L1.1.2.2	43	0.9504	yes	no	477777777413071	477777777413071	477777777413071	11	EAI3-IND	11001111111111111111111111111111111111000010111010000111111111111111	12	3-4,39-42,44,48,50-53
PRJNA512266	SRR8380897	SAMN10663234	India	L1	L1.1.2.2	29	0.8289	yes	no	477777777413031	477777777413031	477777777413031	355	EAI3-IND	11001111111111111111111111111111111111000010111010000111111110111111	13	3-4,39-42,44,48,50-53,62
PRJNA512266	SRR8380898	SAMN10663233	India	L1	L1.1.2.2	37	0.9274	yes	no	477777777413031	477777777413031	477777777413031	355	EAI3-IND	11001111111111111111111111111111111111000010111010000111111110111111	13	3-4,39-42,44,48,50-53,62
PRJNA512266	SRR8380899	SAMN10663228	India	L1	L1.1.2.2	47	0.9517	yes	no	477777777413071	477777777413071	477777777413071	11	EAI3-IND	11001111110111101111111111111111111111000010111010000111111111111111	14	3-4,11,16,39-42,44,48,50-53
PRJNA512266	SRR8380900	SAMN10663227	India	L1	L1.1.2.2	26	0.7816	yes	no	474377777413771	474377777413771	474377777413771	340	EAI5	11001111111111111000111111111111111111000010111011111111111111111111	11	3-4,18-20,39-42,44,48
PRJNA512266	SRR8380901	SAMN10663226	India	L1	L1.1.2.2	60	0.9615	yes	no	477777777413071	477777777413071	477777777413071	11	EAI3-IND	11001111111111111111111111111111111111000010111010000111111111111111	12	3-4,39-42,44,48,50-53
PRJNA512266	SRR8380902	SAMN10663225	India	L1	L1.1.2.2	44	0.9559	yes	no	477777777413031	477777777413031	477777777413031	355	EAI3-IND	11001111111111111111111111111111111111000010111010000111111000111111	15	3-4,39-42,44,48,50-53,60-62
PRJNA512266	SRR8380904	SAMN10663231	India	L1	L1.1.2.2	21	0.5789	yes	no	400037777413771	400037777413771	400037777413771	8	EAI5	11001110000000000000000111111111111111000010111011111111111111111111	24	3-4,8-23,39-42,44,48
PRJNA512266	SRR8380906	SAMN10663229	India	L1	L1.1.2.2	34	0.9097	yes	no	477777777413771	477777777413771	477777777413771	126	EAI5	11001111111111111111111111111111111111000010111011111100001111111111	12	3-4,39-42,44,48,55-58
PRJNA512266	SRR8380907	SAMN10663308	India	L1	L1.1.2.2	84	0.9783	yes	no	474377777413771	474377777413771	474377777413771	340	EAI5	11001111111111111000111111111111111111000010111011111111111111111111	11	3-4,18-20,39-42,44,48
PRJNA512266	SRR8380908	SAMN10663307	India	L1	L1.1.2.2	63	0.9733	yes	no	477777777413771	477777777413771	477777777413771	126	EAI5	11001111111111111111111111111111111111000010111011111111111111111111	8	3-4,39-42,44,48
PRJNA512266	SRR8380909	SAMN10663306	India	L1	L1.1.2.2	101	0.9788	yes	no	477777777413071	477777777413071	477777777413071	11	EAI3-IND	11001111111111111111111111111111111111000010111010000111111111111111	12	3-4,39-42,44,48,50-53
PRJNA512266	SRR8380910	SAMN10663305	India	L1	L1.1.2.2	54	0.9621	yes	no	473776077411771	473776077411771	473776077411771	Orphan or New	EAI5	11001111111111011111111111100001111111000010001011111111111111111111	15	3-4,15,28-31,39-42,44-46,48
PRJNA512266	SRR8380911	SAMN10663312	India	L1	L1.1.2.2	57	0.9599	yes	no	477777777413071	477777777413071	477777777413071	11	EAI3-IND	11001111111111111111111111111111111111000010111010000111111111111111	12	3-4,39-42,44,48,50-53
PRJNA512266	SRR8380913	SAMN10663310	India	L1	L1.1.2.2	47	0.9626	yes	no	477777777413071	477777777413071	477777777413071	11	EAI3-IND	11001111111111111111111111111111111111000010111010000111111111111011	13	3-4,39-42,44,48,50-53,66
PRJNA512266	SRR8380914	SAMN10663309	India	L1	L1.1.2.2	58	0.97	yes	no	477777777413071	477777777413071	477777777413071	11	EAI3-IND	11001111111111111111111111111111111111000010111010000111111111111111	12	3-4,39-42,44,48,50-53
PRJNA512266	SRR8380916	SAMN10663304	India	L1	L1.3.2	45	0.9541	yes	no	777777777413731	777777777413731	777777777413731	48	EAI1-SOM	11111111111111111111111111111111111111000010111011111111111110111111	7	39-42,44,48,62
PRJNA512266	SRR8380918	SAMN10663300	India	L1	L1.1.2.2	76	0.9683	yes	no	477777777413071	477777777413071	477777777413071	11	EAI3-IND	11001111111111111111111111111111111111000010111010000111111111111111	12	3-4,39-42,44,48,50-53
PRJNA512266	SRR8380920	SAMN10663302	India	L1	L1.1.2.2	62	0.9645	yes	no	474377777413771	474377777413771	474377777413771	340	EAI5	11001111111111111000111111111111111111000010111011111111111111111111	11	3-4,18-20,39-42,44,48
PRJNA512266	SRR8380922	SAMN10663296	India	L1	L1.1.2.2	52	0.9586	yes	no	477777777413071	477777777413071	477777777413071	11	EAI3-IND	11001111111111111111111111111111111111000010111010000111111111111111	12	3-4,39-42,44,48,50-53
PRJNA512266	SRR8380923	SAMN10663297	India	L1	L1.1.2.2	64	0.9637	yes	no	477777777413031	477777777413031	477777777413031	355	EAI3-IND	11001111111111111111111111111111111111000010111010000111111110111111	13	3-4,39-42,44,48,50-53,62
PRJNA512266	SRR8380924	SAMN10663298	India	L1	L1.1.2.2	138	0.9791	yes	no	474377777413771	474377777413771	474377777413771	340	EAI5	11001111111111111000111111111111111111000010111011111111101111111111	12	3-4,18-20,39-42,44,48,58
PRJNA512266	SRR8380925	SAMN10663246	India	L1	L1.3.1	51	0.9579	yes	no	077777777413731	077777777413731	077777777413731	6	EAI1-SOM	10000011111111111111111111111111111111000010111011111111111110111111	12	2-6,39-42,44,48,62
PRJNA512266	SRR8380927	SAMN10663248	India	L1	L1.3.2	66	0.9691	yes	no	777777777413731	777777777413731	777777777413731	48	EAI1-SOM	11111111111111111111111111111111111111000010111011111111111110111111	7	39-42,44,48,62
PRJNA512266	SRR8380928	SAMN10663247	India	L1	L1.1.2.2	42	0.955	yes	no	477777777413071	477777777413071	477777777413071	11	EAI3-IND	11001111111111111111111111111111111111000010111010000111111111111111	12	3-4,39-42,44,48,50-53
PRJNA512266	SRR8380929	SAMN10663250	India	L1	L1.1.2.2	67	0.9636	yes	no	477777777413071	477777777413071	477777777413071	11	EAI3-IND	11001111111111111111111111111111111111000010111010000111111111111111	12	3-4,39-42,44,48,50-53
PRJNA512266	SRR8380931	SAMN10663252	India	L1	L1.1.2.2	64	0.9636	yes	no	477677777413071	477677777413071	477677777413071	Orphan or New	Not defined	11001111111111111111101111111111111111000010111010000111111111111111	13	3-4,22,39-42,44,48,50-53
PRJNA512266	SRR8380936	SAMN10663238	India	L1	L1.1.2.2	26	0.782	yes	no	477777777413071	477777777413071	773777777413071	11	EAI3-IND	11001111111111111111111111111111111111000010111010000111111111111111	12	3-4,39-42,44,48,50-53
PRJNA512266	SRR8380938	SAMN10663236	India	L1	L1.1.2.2	45	0.9508	yes	no	477777777413061	477777777413061	477777777413061	2909	EAI3-IND	11001111111111111111111111111111111111000010111010000111111111101111	13	3-4,39-42,44,48,50-53,64
PRJNA512266	SRR8380940	SAMN10663242	India	L1	L1.1.2.2	46	0.9507	yes	no	473776077411771	473776077411771	473776077411771	Orphan or New	EAI5	11001111111111011111111111100001111111000010001011111111111111111111	15	3-4,15,28-31,39-42,44-46,48
PRJNA512266	SRR8380941	SAMN10663239	India	L1	L1.1.2.2	41	0.9493	yes	no	477777777413071	477777777413071	477777777413071	11	EAI3-IND	11001111111111111111111111111111111111000010111010000111111111111111	12	3-4,39-42,44,48,50-53
PRJNA512266	SRR8380943	SAMN10663243	India	L1	L1.1.2.2	23	0.704	yes	no	477777777413061	477777777413061	477777777413061	2909	EAI3-IND	11001111111111111111111111111111111111000010111010000111111111101111	13	3-4,39-42,44,48,50-53,64
PRJNA512266	SRR8380946	SAMN10663215	India	L1	L1.1.2.2	27	0.7764	yes	no	477777377413071	477777377413071	477777377413071	Orphan or New	EAI3-IND	11001111111111111111111111110111111111000010111010000111111111111111	13	3-4,29,39-42,44,48,50-53
PRJNA512266	SRR8380947	SAMN10663218	India	L1	L1.1.2.2	37	0.9373	yes	no	474377777413771	474377777413771	474377777413771	340	EAI5	11001111111111111000111111111111111111000010111011111111111111111111	11	3-4,18-20,39-42,44,48
PRJNA512266	SRR8380950	SAMN10663219	India	L1	L1.1.2.2	30	0.8766	yes	no	477777777413071	477777777413071	477777777413071	11	EAI3-IND	11001111111111111111111111111111111111000010111010000111111111111111	12	3-4,39-42,44,48,50-53
PRJNA512266	SRR8380951	SAMN10663222	India	L1	L1.1.2.2	29	0.8631	yes	no	477777777413071	777777777733671	777777777733771	11	EAI3-IND	11001111111111111111111111111111111111000010111010000111111111111111	12	3-4,39-42,44,48,50-53
PRJNA512266	SRR8380953	SAMN10663224	India	L1	L1.3.1	42	0.9385	yes	no	074000000000731	074000000000731	074000000000731	Orphan or New	Not defined	10000011111111100000000000000000000000000000000000111111111110111111	41	2-6,16-50,62
PRJEB32684	ERR3335730	SAMEA5626251	Pakistan	L1	L1.3.2	135	0.9935	yes	no	777777777413700	777777777413700	777777777413771	138	EAI5	11111111111111111111111111111111111111000010111011111111111110000111	10	39-42,44,48,62-65
PRJEB32684	ERR3335746	SAMEA5626267	Pakistan	L1	L1.3.2	170	0.9905	yes	no	777777777413700	777777777413700	777777777413730	138	EAI5	11111111111111111111111111111111111111000010111011111111111110000111	10	39-42,44,48,62-65
PRJEB32684	ERR3335753	SAMEA5626274	Pakistan	L1	L1.1.2.2	157	0.9911	yes	no	477777277413771	477777277413771	677777277413771	10	EAI8-MDG	11001111111111111111111111110101111111000010111011111111111111111111	10	3-4,29,31,39-42,44,48
PRJNA566379	SRR10147677	SAMN12787865	Iran	L1	L1.1.2.2	32	0.8043	yes	no	077743577413671	067646577413661	077766577413771	Orphan or New	Not defined	10001100011111111111111000111011111111000010011001110111101111111111	20	2-4,7-9,24-26,30,39-42,44-45,48-49,53,58
PRJNA393378	SRR5817476	SAMN07331219	Australia	L1	L1.1.2.2	134	0.9724	yes	no	477777376413760	477777376413760	477777376413760	Orphan or New	Not defined	11001111111111111111111111110111111101000010111011111111111111100000	15	3-4,29,37,39-42,44,48,64-68
PRJNA393378	SRR5817479	SAMN07331216	Australia	L1	L1.2.2.1	31	0.8393	yes	yes	474240477413771	476241477413771	674267477413671	Orphan or New	Not defined	11001111100111111000101000001001111111000010111011111111111001111111	23	3-4,10-11,18-20,22,24-28,30-31,39-42,44,48,60-61
PRJNA393378	SRR5817481	SAMN07331214	Australia	L1	L1.2.2.3	37	0.9103	yes	yes	677777437413471	677737437411471	677177477413770	Orphan or New	Not defined	11101001001111111111111111111000111111000010011011100011111111111111	18	4,6-7,9-10,30-32,39-42,44-45,48,52-54
PRJNA393378	SRR6339636	SAMN07978257	Australia	L1	L1.2.2.3	30	0.8102	yes	yes	637771476413771	677671477413751	675773477413771	Orphan or New	Not defined	11101111001011111111111110011001111101000010111011111111000101111111	19	4,9-10,12,26-27,30-31,37,39-42,44,48,57-59,61
PRJNA393378	SRR6339657	SAMN07978267	Australia	L1	L1.1.2.2	25	0.7078	yes	no	477375577010160	477377177413160	477737377413560	Orphan or New	Not defined	11001111011111111110111111011011111110000010100011001011011111100011	22	3-4,9,20,27,30,38-42,44,46-48,51-52,54,57,64-66
PRJNA393378	SRR6367396	SAMN08162229	Australia	L1	L1.3.2	33	0.8679	yes	no	777775777413731	777777377413731	777777777411531	Orphan or New	Not defined	11111101011111111111111111011111111111000010111011111111111110111111	10	7,9,27,39-42,44,48,62
PRJNA393378	SRR6367399	SAMN08162232	Australia	L1	L1.1.2.2	36	0.8891	yes	no	457337377413031	457336376413031	477777177413031	Orphan or New	Not defined	11001111111101111110110111110111111111000010111010000101111110111111	18	3-4,13,20,23,29,39-42,44,48,50-53,55,62
PRJNA393378	SRR6369876	SAMN08166034	Australia	L1	L1.1.1.1	36	0.8718	yes	no	677517774413171	677417774413171	777517774413371	Orphan or New	Not defined	11101111111111111111010011111111111001000010111011001111111111111111	14	4,21,23-24,36-37,39-42,44,48,51-52
PRJNA480117	SRR7496473	SAMN09625646	USA	L1	L1.2.2.3	81	0.9934	yes	yes	677777477413771	677777477413771	677777477413771	19	EAI2-Manila	11101111101111111111111111111001111111000010111011111111111111111111	10	4,10,30-31,39-42,44,48
PRJNA480117	SRR7496477	SAMN09625665	USA	L1	L1.2.2.3	75	0.9961	yes	yes	677777477413771	677777477413771	677777477413771	19	EAI2-Manila	11101111101111111111111111111001111111000010111011111111111111111111	10	4,10,30-31,39-42,44,48
PRJNA480117	SRR7496478	SAMN09625686	USA	L1	L1.2.2.3	47	0.9469	yes	yes	677777477413751	677777477413751	677777477413751	287	EAI2-Manila	11101111101111111111111111111001111111000010111011111111111111011111	11	4,10,30-31,39-42,44,48,63
PRJNA480117	SRR7496480	SAMN09625684	USA	L1	L1.2.2.3	138	0.9826	yes	yes	677777477413701	677777477413701	677777477413701	483	EAI2-Manila	11101111101111111111111111111001111111000010111011111111000000001111	18	4,10,30-31,39-42,44,48,57-64
PRJNA480117	SRR7496481	SAMN09625642	USA	L1	L1.2.2.3	15	0.2594	yes	yes	477463477000071	677777477410571	677777477410771	Orphan or New	Not defined	11000001101111100111001100111001111110000000000000000001111111111111	32	3-7,10,16-17,21-22,25-26,30-31,38-55
PRJNA480117	SRR7496482	SAMN09625664	USA	L1	L1.2.2.3	44	0.956	yes	yes	677777477413771	677777477413771	677777477413771	19	EAI2-Manila	11101111101111111111111111111001111111000010111011111111111111111111	10	4,10,30-31,39-42,44,48
PRJNA480117	SRR7496483	SAMN09625667	USA	L1	L1.1.1.1	13	0.1118	yes	no	714367377403571	737777377413571	737377377413571	Orphan or New	Not defined	11111111100001111000111101110111111111000000111011101111111111111111	17	10-13,18-20,25,29,39-44,48,52
PRJNA480117	SRR7496485	SAMN09625669	USA	L1	L1.1.1.1	38	0.9206	yes	no	737777377413771	737777377413771	737777377413771	Orphan or New	Not defined	11111111100011111111111111110111111111000010111011111111111111111111	10	10-12,29,39-42,44,48
PRJNA480117	SRR7496486	SAMN09625668	USA	L1	L1.1.1.1	48	0.9418	yes	no	737777377413771	737777377413771	737777377413771	Orphan or New	Not defined	11111111100011111111111111110111111111000010111011111111111111111111	10	10-12,29,39-42,44,48
PRJNA480117	SRR7496489	SAMN09625629	USA	L1	L1.2.2.3	21	0.5639	yes	yes	643777437413571	643777477413571	637777477413771	Orphan or New	Not defined	11101110000100011111111111111000111111000010111011101111111111111111	18	4,8-11,13-15,30-32,39-42,44,48,52
PRJNA480117	SRR7496490	SAMN09625628	USA	L1	L1.2.2.3	22	0.6005	yes	yes	677777477413771	677377477413771	677777477413771	19	EAI2-Manila	11101100101111111111111111111001111111000010011011111111111111111111	13	4,7-8,10,30-31,39-42,44-45,48
PRJNA480117	SRR7496493	SAMN09625625	USA	L1	L1.2.2.3	62	0.9951	yes	yes	677777477413771	677777477413771	677777477413771	19	EAI2-Manila	11101111101111111111111111111001111111000010111011111111111111111111	10	4,10,30-31,39-42,44,48
PRJNA480117	SRR7496496	SAMN09625626	USA	L1	L1.2.2.1	195	0.9834	yes	yes	677777400003771	677777400003771	677777400003771	Orphan or New	Not defined	11101111101111111111111111111000000000000000111011111111111111111111	18	4,10,30-44,48
PRJNA480117	SRR7496500	SAMN09625632	USA	L1	L1.2.2.1	74	0.9678	yes	yes	677777400003771	677777400003671	677777400003771	Orphan or New	Not defined	11101111101111111111111111111000000000000000111011111111111111111111	18	4,10,30-44,48
PRJNA480117	SRR7496504	SAMN09625648	USA	L1	L1.2.2.3	27	0.8152	yes	yes	677777477413771	677777477413771	677777477413771	19	EAI2-Manila	11101111101111111111111111111001111111000010111011111111111111111111	10	4,10,30-31,39-42,44,48
PRJNA480117	SRR7496506	SAMN09625640	USA	L1	L1.2.2.3	207	0.9944	yes	yes	600777477413771	600777477413771	600777477413771	Orphan or New	EAI5	11101111100000000001111111111001111111000010111011111111111111111111	19	4,10-19,30-31,39-42,44,48
PRJNA480117	SRR7496508	SAMN09625681	USA	L1	L1.2.2.3	62	0.9666	yes	yes	677774477413771	677774477413771	677774477413771	Orphan or New	EAI2-Manila	11101111101111111111111111001001111111000010111011111111111111111111	12	4,10,27-28,30-31,39-42,44,48
PRJNA480117	SRR7496510	SAMN09625641	USA	L1	L1.2.2.3	65	0.988	yes	yes	677777477413771	677777477413771	677777477413771	19	EAI2-Manila	11101111101111111111111111111001111111000010111011111111111111111111	10	4,10,30-31,39-42,44,48
PRJNA480117	SRR7496511	SAMN09625687	USA	L1	L1.2.2.3	86	0.9908	yes	yes	677777477413771	677777477413771	677777477413771	19	EAI2-Manila	11101111101111111111111111111001111111000010111011111111111111111111	10	4,10,30-31,39-42,44,48
PRJNA480117	SRR7496513	SAMN09625645	USA	L1	L1.2.2.3	27	0.7866	yes	yes	677777477000771	677777477000771	677777477000771	Orphan or New	Not defined	11101111101111111111111111111001111110000000000011111111111111111111	15	4,10,30-31,38-48
PRJNA480117	SRR7496518	SAMN09625644	USA	L1	L1.2.2.3	21	0.5882	yes	yes	677377477403771	677777477413771	677777477413771	Orphan or New	Not defined	11101111101111111110111111111001111111000000111011111111111111111111	12	4,10,20,30-31,39-44,48
PRJNA480117	SRR7496519	SAMN09625658	USA	L1	L1.2.2.3	19	0.4836	yes	yes	677777477413771	677777477413771	677777477413771	19	EAI2-Manila	11101111101111111111111111111001111111000010111011111111111111111111	10	4,10,30-31,39-42,44,48
PRJNA480117	SRR7496520	SAMN09625659	USA	L1	L1.2.2.3	24	0.7154	yes	yes	677777477413771	677777477413771	677777477413771	19	EAI2-Manila	11101111101111111111111111111001111111000010111011111111111111111111	10	4,10,30-31,39-42,44,48
PRJNA480117	SRR7496521	SAMN09625660	USA	L1	L1.2.2.3	32	0.8817	yes	yes	677777477413700	677777477413700	677777477413700	758	EAI2-Manila	11101111101111111111111111111001111111000010111011111111110000000000	20	4,10,30-31,39-42,44,48,59-68
PRJNA480117	SRR7496525	SAMN09625656	USA	L1	L1.2.2.3	32	0.8838	yes	yes	677777477413771	677777477413771	677777477413771	19	EAI2-Manila	11101111101111111111111111111001111111000010111011111111111111111111	10	4,10,30-31,39-42,44,48
PRJNA480117	SRR7496526	SAMN09625657	USA	L1	L1.1.1.1	65	0.9842	yes	no	777777774413771	777777774413771	777777774413771	139	EAI4-VNM	11111111111111111111111111111111111001000010111011111111111111111111	8	36-37,39-42,44,48
PRJNA480117	SRR7496530	SAMN09625639	USA	L1	L1.2.2.3	99	0.9895	yes	yes	677777477413771	677777477413771	677777477413771	19	EAI2-Manila	11101111101111111111111111111001111111000010111011111111111111111111	10	4,10,30-31,39-42,44,48
PRJNA480117	SRR7496532	SAMN09625637	USA	L1	L1.2.2.3	93	0.9845	yes	yes	677777477413771	677777477413771	677777477413771	19	EAI2-Manila	11101111101111111111111111111001111111000010111011111111111111111111	10	4,10,30-31,39-42,44,48
PRJNA480117	SRR7496534	SAMN09625635	USA	L1	L1.2.2.3	223	0.9969	yes	yes	677777477413771	677777477413771	677777477413771	19	EAI2-Manila	11101111101111111111111111111001111111000010111011111111111111111111	10	4,10,30-31,39-42,44,48
PRJNA480117	SRR7496537	SAMN09625616	USA	L1	L1.2.2.3	58	0.9879	yes	yes	600777477413771	600777477413771	600777477413771	Orphan or New	EAI5	11101111100000000001111111111001111111000010111011111111111111111111	19	4,10-19,30-31,39-42,44,48
PRJNA480117	SRR7496539	SAMN09625618	USA	L1	L1.2.2.3	135	0.9943	yes	yes	677777477413771	677777477413771	677777477413771	19	EAI2-Manila	11101111101111111111111111111001111111000010111011111111111111111111	10	4,10,30-31,39-42,44,48
PRJNA480117	SRR7496540	SAMN09625619	USA	L1	L1.2.2.3	108	0.9892	yes	yes	677777477413771	677777477413771	677777477413771	19	EAI2-Manila	11101111101111111111111111111001111111000010111011111111111111111111	10	4,10,30-31,39-42,44,48
PRJNA480117	SRR7496547	SAMN09625608	USA	L1	L1.2.2.3	107	0.9914	yes	yes	677777477413771	677777477413771	677777477413771	19	EAI2-Manila	11101111101111111111111111111001111111000010111011111111111111111111	10	4,10,30-31,39-42,44,48
PRJNA480117	SRR7496548	SAMN09625609	USA	L1	L1.2.2.3	115	0.9904	yes	yes	677777477413771	677777477413671	677777477413671	19	EAI2-Manila	11101111101111111111111111111001111111000010111011111111111111111111	10	4,10,30-31,39-42,44,48
PRJNA480117	SRR7496550	SAMN09625611	USA	L1	L1.2.2.3	239	0.9959	yes	yes	677777477413771	677777477413771	677777477413771	19	EAI2-Manila	11101111101111111111111111111001111111000010111011111111111111111111	10	4,10,30-31,39-42,44,48
PRJNA480117	SRR7496552	SAMN09625605	USA	L1	L1.2.2.3	103	0.9935	yes	yes	677777477413751	677777477413751	677777477413751	287	EAI2-Manila	11101111101111111111111111111001111111000010111011111111111111011111	11	4,10,30-31,39-42,44,48,63
PRJEB27421	ERR2660414	SAMEA4753555	Mozambique	L1	L1.3.2	96	0.9686	yes	no	777777777413731	777777777413731	777777777413731	48	EAI1-SOM	11111111111111111111111111111111111111000010111011111111111110111111	7	39-42,44,48,62
PRJEB27421	ERR2660415	SAMEA4753556	Mozambique	L1	L1.3.1	46	0.9534	yes	no	757777777413731	757377777413731	757777777413731	806	EAI1-SOM	11111111111101111111111111111111111111000010111011111110011010111111	11	13,39-42,44,48,56-57,60,62
PRJEB27421	ERR2660428	SAMEA4753569	Mozambique	L1	L1.3.2	46	0.9356	yes	no	777777777413731	777777777413731	777777777413731	48	EAI1-SOM	11111111111111111111111111111111111111000010111011111111111110111111	7	39-42,44,48,62
PRJEB27421	ERR2660431	SAMEA4753572	Mozambique	L1	L1.3.2	69	0.9676	yes	no	777777777413731	777777777413731	777777777413731	48	EAI1-SOM	11111111111111111111111111111111111111000010111011111111111110111111	7	39-42,44,48,62
PRJEB27421	ERR2660434	SAMEA4753576	Mozambique	L1	L1.1.3.4	77	0.9675	yes	no	700777747413771	700777747413771	714777747413771	129	EAI6-BGD1	11111100001000000001111111111111001111000010111011111110111111111111	21	7-10,12-19,33-34,39-42,44,48,56
PRJEB27421	ERR2660436	SAMEA4753578	Mozambique	L1	L1.3.2	105	0.9734	yes	no	777777777413731	777777777413731	777777777413731	48	EAI1-SOM	11111111111111111111111111111111111111000010111011111111111110111111	7	39-42,44,48,62
PRJEB27421	ERR2660437	SAMEA4753579	Mozambique	L1	L1.3.2	70	0.9733	yes	no	777777777413731	777777777413731	777777777413731	48	EAI1-SOM	11111111111111111111111111111111111111000010111011111111111110111111	7	39-42,44,48,62
PRJEB27421	ERR2660438	SAMEA4753580	Mozambique	L1	L1.3.2	67	0.971	yes	no	777777777413731	777777777413731	777777777413731	48	EAI1-SOM	11111111111111111111111111111111111111000010111011111111111110111111	7	39-42,44,48,62
PRJEB27421	ERR2660440	SAMEA4753582	Mozambique	L1	L1.1.2.2	60	0.9544	yes	no	477777777410771	477777777410771	477777777410771	1467	EAI5	11001111111111111111111111111111111111000010100000111111111111111111	12	3-4,39-42,44,46-50
PRJEB27421	ERR2660441	SAMEA4753583	Mozambique	L1	L1.1.3.1	51	0.9549	yes	no	717703757413371	717603757413371	717703757413371	Orphan or New	Not defined	11110000000001111111110000111111011111000010111011011100111111111111	23	5-13,23-26,33,39-42,44,48,51,55-56
PRJEB27421	ERR2660444	SAMEA4753586	Mozambique	L1	L1.3.2	13	0.1377	yes	no	477377777410731	777777777413731	677777777412731	Orphan or New	Not defined	11001101111111111110111111111111111111000010000011111111111110111111	14	3-4,7,20,39-42,44-48,62
PRJEB27421	ERR2660446	SAMEA4753588	Mozambique	L1	L1.1.3.4	74	0.9754	yes	no	700777747413771	700777747413771	700777747413771	129	EAI6-BGD1	11111100001000000001111111111111001111000010111011111110111111111111	21	7-10,12-19,33-34,39-42,44,48,56
PRJEB27421	ERR2660447	SAMEA4753589	Mozambique	L1	L1.1.3.4	49	0.9671	yes	no	700777747413771	700777747413771	700777747413771	129	EAI6-BGD1	11111100001000000001111111111111001111000010111011111110111111111111	21	7-10,12-19,33-34,39-42,44,48,56
PRJEB27421	ERR2660449	SAMEA4753591	Mozambique	L1	L1.1.3.4	48	0.966	yes	no	700777747413771	700777747413771	700777747413771	129	EAI6-BGD1	11111100001000000001111111111111001111000010111011111110111111111111	21	7-10,12-19,33-34,39-42,44,48,56
PRJEB27421	ERR2660452	SAMEA4753594	Mozambique	L1	L1.3.2	47	0.9566	yes	no	777777777413731	777777777413731	777777777413731	48	EAI1-SOM	11111111111111111111111111111111111111000010111011111111111110111111	7	39-42,44,48,62
PRJEB27421	ERR2660456	SAMEA4753598	Mozambique	L1	L1.3.1	47	0.9603	yes	no	757777777413731	757777777413731	757777777413731	806	EAI1-SOM	11111111111101111111111111111111111111000010111011111110011010111111	11	13,39-42,44,48,56-57,60,62
PRJEB27421	ERR2660460	SAMEA4753602	Mozambique	L1	L1.3.2	79	0.9797	yes	no	777777777413731	777777777413731	777777777413731	48	EAI1-SOM	11111111111111111111111111111111111111000010111011111111111110111111	7	39-42,44,48,62
PRJEB27421	ERR2660461	SAMEA4753603	Mozambique	L1	L1.3.2	102	0.9825	yes	no	777777777413731	777777777413731	777777777413731	48	EAI1-SOM	11111111111111111111111111111111111111000010111011111111111110111111	7	39-42,44,48,62
PRJEB27421	ERR2660466	SAMEA4753609	Mozambique	L1	L1.1.2.2	69	0.971	yes	no	477777777413071	477777777413071	477777777413071	11	EAI3-IND	11001111111111111111111111111111111111000010111010000111111111111111	12	3-4,39-42,44,48,50-53
PRJEB27421	ERR2660468	SAMEA4753612	Mozambique	L1	L1.1.3.4	63	0.977	yes	no	700777747413771	700777747413771	700777747413771	129	EAI6-BGD1	11111100001000000001111111111111001111000010111011111110111111111111	21	7-10,12-19,33-34,39-42,44,48,56
PRJEB27421	ERR2660470	SAMEA4753614	Mozambique	L1	L1.3.1	42	0.9608	yes	no	757777777413731	757777777413731	757777777413731	806	EAI1-SOM	11111111111101111111111111111111111111000010111011111110011010111111	11	13,39-42,44,48,56-57,60,62
PRJEB27421	ERR2660476	SAMEA4753620	Mozambique	L1	L1.1.3.4	78	0.9733	yes	no	700777747413771	700777747413771	740777747413771	129	EAI6-BGD1	11111100001000000001111111111111001111000010111011111110111111111111	21	7-10,12-19,33-34,39-42,44,48,56
PRJEB27421	ERR2660478	SAMEA4753622	Mozambique	L1	L1.3.2	91	0.963	yes	no	773767777413731	773767777413731	773767777413731	Orphan or New	Not defined	11111111111111000111111101111111111111000010111011111111111110111111	11	15-17,25,39-42,44,48,62
PRJEB27421	ERR2660479	SAMEA4753623	Mozambique	L1	L1.1.2.2	19	0.4528	yes	no	477777777413071	477777777413071	477777777413071	11	EAI3-IND	11001111111111111111111111111111111111000010111010000111111111111111	12	3-4,39-42,44,48,50-53
PRJEB27421	ERR2660485	SAMEA4753632	Mozambique	L1	L1.3.2	46	0.9321	yes	no	777777777413731	777777777413731	777777777413731	48	EAI1-SOM	11111111111111111111111111111111111111000010111011111111111110111111	7	39-42,44,48,62
PRJEB27421	ERR2660488	SAMEA4753635	Mozambique	L1	L1.3.1	45	0.95	yes	no	757777777413731	757777777413731	757777777413731	806	EAI1-SOM	11111111111101111111111111111111111111000010111011111110011010111111	11	13,39-42,44,48,56-57,60,62
PRJEB27421	ERR2660489	SAMEA4753636	Mozambique	L1	L1.3.1	72	0.9651	yes	no	757777777413731	757777777413731	757777777413731	806	EAI1-SOM	11111111111101111111111111111111111111000010111011111110011010111111	11	13,39-42,44,48,56-57,60,62
PRJEB27421	ERR2660491	SAMEA4753638	Mozambique	L1	L1.3.1	58	0.9542	yes	no	757775777401731	757775777401731	757775777401731	Orphan or New	Not defined	11111111111101111111111111011111111111000000001011111110011010111111	15	13,27,39-46,48,56-57,60,62
PRJEB27421	ERR2660493	SAMEA4753640	Mozambique	L1	L1.3.2	27	0.81	yes	no	777777777413731	777777777413731	777777777413731	48	EAI1-SOM	11111111111111111111111111111111111111000010111011111111111110111111	7	39-42,44,48,62
PRJEB27421	ERR2660508	SAMEA4753658	Mozambique	L1	L1.1.3.4	97	0.9711	yes	no	700777747413771	700777747413771	700777747413771	129	EAI6-BGD1	11111100001000000001111111111111001111000010111011111110111111111111	21	7-10,12-19,33-34,39-42,44,48,56
PRJEB27421	ERR2660513	SAMEA4753664	Mozambique	L1	L1.1.2.2	61	0.9587	yes	no	477777777413071	477777777413071	477777777413071	11	EAI3-IND	11001111111111111111111111111111111111000010111010000111111111111111	12	3-4,39-42,44,48,50-53
PRJEB27421	ERR2660519	SAMEA4753672	Mozambique	L1	L1.3.1	67	0.9576	yes	no	747777607413731	747777607413731	747777607413731	Orphan or New	Not defined	11111111111100111111111111111100001111000010111011111110011010111111	16	13-14,31-34,39-42,44,48,56-57,60,62
PRJEB27421	ERR2660522	SAMEA4753675	Mozambique	L1	L1.3.1	59	0.9501	yes	no	757777777413731	757777777413731	757777777413731	806	EAI1-SOM	11111111111101111111111111111111111111000010111011111110011010111111	11	13,39-42,44,48,56-57,60,62
PRJEB27421	ERR2660529	SAMEA4753682	Mozambique	L1	L1.3.1	52	0.9424	yes	no	757777777413731	757777777413731	757777777413731	806	EAI1-SOM	11111111111101111111111111111111111111000010111011111110011010111111	11	13,39-42,44,48,56-57,60,62
PRJEB27421	ERR2660530	SAMEA4753683	Mozambique	L1	L1.3.2	79	0.9642	yes	no	777777777413731	777777777413731	777777777473731	48	EAI1-SOM	11111111111111111111111111111111111111000010111011111111111110111111	7	39-42,44,48,62
PRJEB27421	ERR2660533	SAMEA4753686	Mozambique	L1	L1.3.1	70	0.9552	yes	no	757777777413731	757777777413731	757777777413731	806	EAI1-SOM	11111111111101111111111111111111111111000010111011111110011010111111	11	13,39-42,44,48,56-57,60,62
PRJEB27421	ERR2660535	SAMEA4753688	Mozambique	L1	L1.3.2	85	0.962	yes	no	777777777413731	777777777413731	777777777413731	48	EAI1-SOM	01111111111111111111111111111111111111000010111011111111111110111111	8	1,39-42,44,48,62
PRJEB27421	ERR2660540	SAMEA4753625	Mozambique	L1	L1.1.3.4	38	0.938	yes	no	700777747413771	700777747413771	700777747413771	129	EAI6-BGD1	11111100001000000001111111111111001111000010111011111110111111111111	21	7-10,12-19,33-34,39-42,44,48,56
PRJEB27421	ERR2660548	SAMEA4753671	Mozambique	L1	L1.3.1	40	0.9069	yes	no	757777777413731	757777777413721	757777777413731	806	EAI1-SOM	11111111111101111111111111111111111111000010111011111110011010111111	11	13,39-42,44,48,56-57,60,62
PRJNA219826-ug	SRR1062894	SAMN02381004	Uganda	L1	L1.1.2.2	25	0.7196	yes	no	477777777413771	477777777413771	477777777413771	126	EAI5	11001111111111111111111111111111111111000010111011111111111111111111	8	3-4,39-42,44,48
PRJEB2358	ERR036201	SAMEA897758	Malawi	L1	L1.1.3.4	15	0.3468	yes	no	700777747413771	700777747413771	700777747413771	129	EAI6-BGD1	11111100001000000001111111111111001111000010111011111110111111111111	21	7-10,12-19,33-34,39-42,44,48,56
PRJEB2358	ERR036213	SAMEA897902	Malawi	L1	L1.1.3.4	24	0.587	yes	no	700777747413771	700777747413771	704777747413771	129	EAI6-BGD1	11111100001000000001111111111111001111000010111011111110111111111111	21	7-10,12-19,33-34,39-42,44,48,56
PRJEB2358	ERR036217	SAMEA897848	Malawi	L1	L1.1.3.4	18	0.4385	yes	no	700777747413771	732777747473771	730777747453771	129	EAI6-BGD1	11111100001000000001111111111111001111000010111011111110111111111111	21	7-10,12-19,33-34,39-42,44,48,56
PRJEB2358	ERR036222	SAMEA897849	Malawi	L1	L1.1.3.4	23	0.5831	yes	no	700777747413771	700777747413771	700777747413771	129	EAI6-BGD1	11111100001000000001111111111111001111000010111011111110111111111111	21	7-10,12-19,33-34,39-42,44,48,56
PRJEB2358	ERR036223	SAMEA897850	Malawi	L1	L1.3.1	33	0.722	yes	no	757777777413731	757777777413731	757777777413731	806	EAI1-SOM	11110000111101111111111111111111111111000010111011111110011010111111	15	5-8,13,39-42,44,48,56-57,60,62
PRJEB2358	ERR036230	SAMEA897875	Malawi	L1	L1.1.3.4	29	0.6706	yes	no	700777746013771	700777746013771	710777746013771	1473	EAI5	11111100001000000001111111111111001100000010111011111110111111111111	23	7-10,12-19,33-34,37-42,44,48,56
PRJEB2358	ERR036236	SAMEA897905	Malawi	L1	L1.1.3.4	31	0.7074	yes	no	700777747413771	700777747413771	700777747413771	129	EAI6-BGD1	11111100001000000001111111111111001111000010111011111110111111111111	21	7-10,12-19,33-34,39-42,44,48,56
PRJEB2358	ERR037473	SAMEA897886	Malawi	L1	L1.1.2.2	63	0.8612	yes	no	477777777410771	477777777410771	477777777410771	1467	EAI5	11001111111111111111111111111111111111000010100000111111110011111111	14	3-4,39-42,44,46-50,59-60
PRJEB2358	ERR037476	SAMEA897883	Malawi	L1	L1.1.3.4	35	0.729	yes	no	700777747413771	700777747413771	700777747413771	129	EAI6-BGD1	11111100001000000001111111111111001111000010111011111110111111111111	21	7-10,12-19,33-34,39-42,44,48,56
PRJEB2358	ERR037489	SAMEA897901	Malawi	L1	L1.3.2	40	0.7922	yes	no	777777777413731	777777777413731	777777777413731	48	EAI1-SOM	11111111111111111111111111111111111111000010111011111111111110111111	7	39-42,44,48,62
PRJEB2358	ERR037491	SAMEA897795	Malawi	L1	L1.1.2.2	48	0.8339	yes	no	477777777413071	477777777413071	477777777413071	11	EAI3-IND	11001111111111111111111111111111111111000010111010000111111111111111	12	3-4,39-42,44,48,50-53
PRJEB2358	ERR037496	SAMEA897834	Malawi	L1	L1.3.1	53	0.8559	yes	no	757777777413731	757777777413731	757777777413731	806	EAI1-SOM	11110000111101111111111111111111111111000010111011111110011010111111	15	5-8,13,39-42,44,48,56-57,60,62
PRJEB2358	ERR037510	SAMEA897810	Malawi	L1	L1.1.3.4	43	0.8195	yes	no	700777747413771	700777747413771	704777747433771	129	EAI6-BGD1	11111100001000000001111111111111001111000010111011111110111111111111	21	7-10,12-19,33-34,39-42,44,48,56
PRJEB2358	ERR037511	SAMEA897876	Malawi	L1	L1.1.3.4	30	0.6884	yes	no	700777747413771	700777747413771	700777747413771	129	EAI6-BGD1	11111100001000000001111111111111001111000010111011111110111111111111	21	7-10,12-19,33-34,39-42,44,48,56
PRJEB2358	ERR037519	SAMEA897799	Malawi	L1	L1.1.3.4	46	0.8111	yes	no	700777747413771	700777747413771	740777747413771	129	EAI6-BGD1	11111100001000000001111111111111001111000010111011111110111111111111	21	7-10,12-19,33-34,39-42,44,48,56
PRJEB2358	ERR037520	SAMEA897798	Malawi	L1	L1.1.3.4	51	0.8341	yes	no	700777747413771	700777747413771	700777747413771	129	EAI6-BGD1	11111100001000000001111111111111001111000010111011111110111111111111	21	7-10,12-19,33-34,39-42,44,48,56
PRJEB2358	ERR037521	SAMEA897822	Malawi	L1	L1.1.3.4	57	0.8417	yes	no	700777747413771	700777747413771	700777747413771	129	EAI6-BGD1	11111100001000000001111111111111001111000010111011111110111111111111	21	7-10,12-19,33-34,39-42,44,48,56
PRJEB2358	ERR037523	SAMEA897818	Malawi	L1	L1.1.3.4	87	0.9228	yes	no	700777747413771	700777747413771	700777747413771	129	EAI6-BGD1	11111100001000000001111111111111001111000010111011111110111111111111	21	7-10,12-19,33-34,39-42,44,48,56
PRJEB2358	ERR037536	SAMEA897784	Malawi	L1	L1.1.3.4	90	0.9139	yes	no	700777747413771	700777747413771	700777747413771	129	EAI6-BGD1	11111100001000000001111111111111001111000010111011111110111111111111	21	7-10,12-19,33-34,39-42,44,48,56
PRJEB2358	ERR037555	SAMEA897867	Malawi	L1	L1.1.3.4	45	0.7747	yes	no	700777747413771	700777747413771	700777747413771	129	EAI6-BGD1	11111100001000000001111111111111001111000010111011111110111111111111	21	7-10,12-19,33-34,39-42,44,48,56
PRJEB2358	ERR245647	SAMEA1708493	Malawi	L1	L1.1.3.4	16	0.3989	yes	no	700777747413771	700777747413771	700777747413771	129	EAI6-BGD1	11111100001000000001111111111111001111000010111011111110111111111111	21	7-10,12-19,33-34,39-42,44,48,56
PRJEB2358	ERR245648	SAMEA1708479	Malawi	L1	L1.1.3.4	16	0.3995	yes	no	700777747413771	700777747413771	700777747413771	129	EAI6-BGD1	11111100001000000001111111111111001111000010111011111110111111111111	21	7-10,12-19,33-34,39-42,44,48,56
PRJEB2358	ERR245651	SAMEA1708225	Malawi	L1	L1.3.2	14	0.3393	yes	no	777777777413731	777777777413731	777777777413731	48	EAI1-SOM	11111111111111111111111111111111111111000010111011111111111110111111	7	39-42,44,48,62
PRJEB2358	ERR245652	SAMEA1708241	Malawi	L1	L1.1.3.4	20	0.4711	yes	no	700777747413771	700777747413771	700777747413771	129	EAI6-BGD1	11111100001000000001111111111111001111000010111011111110111111111111	21	7-10,12-19,33-34,39-42,44,48,56
PRJEB2358	ERR245654	SAMEA1708280	Malawi	L1	L1.1.3.4	14	0.3367	yes	no	700777747413771	700777747413771	700777747413771	129	EAI6-BGD1	11111100001000000001111111111111001111000010111011111110111111111111	21	7-10,12-19,33-34,39-42,44,48,56
PRJEB2358	ERR245656	SAMEA1708400	Malawi	L1	L1.1.3.4	12	0.2771	yes	no	700777747413771	700777747413771	700777747413771	129	EAI6-BGD1	11111100001000000001111111111111001111000010111011111110111111111111	21	7-10,12-19,33-34,39-42,44,48,56
PRJEB2358	ERR245657	SAMEA1708430	Malawi	L1	L1.1.3.4	16	0.4014	yes	no	700777747413771	700777747413771	700777747413771	129	EAI6-BGD1	11111100001000000001111111111111001111000010111011111110111111111111	21	7-10,12-19,33-34,39-42,44,48,56
PRJEB2358	ERR245662	SAMEA1708492	Malawi	L1	L1.3.1	12	0.2875	yes	no	757777777413731	757777777413731	757777777413731	806	EAI1-SOM	11111111111101111111111111111111111111000010111011111110010010111111	12	13,39-42,44,48,56-57,59-60,62
PRJEB2358	ERR245670	SAMEA1708362	Malawi	L1	L1.3.2	15	0.3751	yes	no	777777777413731	777777777413731	777777777413731	48	EAI1-SOM	11111111111111111111111111111111111111000010111011111111111110111111	7	39-42,44,48,62
PRJEB2358	ERR245672	SAMEA1708418	Malawi	L1	L1.3.1	16	0.399	yes	no	757777777413731	757777777413731	757777777413731	806	EAI1-SOM	11110000111101111111111111111111111111000010111011111110011010111111	15	5-8,13,39-42,44,48,56-57,60,62
PRJEB2358	ERR245674	SAMEA1708266	Malawi	L1	L1.1.3.4	14	0.3539	yes	no	700777747413771	700777747413771	700777747413771	129	EAI6-BGD1	11111100001000000001111111111111001111000010111011111110111111111111	21	7-10,12-19,33-34,39-42,44,48,56
PRJEB2358	ERR245677	SAMEA1708251	Malawi	L1	L1.1.3.4	18	0.4338	yes	no	700777747413771	700777747413771	700777747413771	129	EAI6-BGD1	11111100001000000001111111111111001111000010111011111110111111111111	21	7-10,12-19,33-34,39-42,44,48,56
PRJEB2358	ERR245679	SAMEA1708210	Malawi	L1	L1.1.3.4	12	0.2999	yes	no	700777747413771	700777747413771	700777747413771	129	EAI6-BGD1	11111100001000000001111111111111001111000010111011111110111111111111	21	7-10,12-19,33-34,39-42,44,48,56
PRJEB2358	ERR245691	SAMEA1708254	Malawi	L1	L1.1.2.2	15	0.3691	yes	no	477740017413731	477740017413731	477740017413731	Orphan or New	Not defined	11001111111111111111111000000000011111000010111011111111110110111111	20	3-4,24-33,39-42,44,48,59,62
PRJEB2358	ERR245698	SAMEA1708421	Malawi	L1	L1.1.2.2	10	0.267	yes	no	477740017413731	477740017413731	477740017413731	Orphan or New	Not defined	11001111111111111111111000000000011111000010111011111111111110111111	19	3-4,24-33,39-42,44,48,62
PRJEB2358	ERR245717	SAMEA1708286	Malawi	L1	L1.1.3.4	16	0.3924	yes	no	700777747413771	700777747413771	700777747413771	129	EAI6-BGD1	11111100001000000001111111111111001111000010111011111110111111111111	21	7-10,12-19,33-34,39-42,44,48,56
PRJEB2358	ERR245720	SAMEA1708405	Malawi	L1	L1.1.3.4	16	0.396	yes	no	700777747413771	700777747413771	700777747413771	129	EAI6-BGD1	11111100001000000001111111111111001111000010111011111110111111111111	21	7-10,12-19,33-34,39-42,44,48,56
PRJEB2358	ERR245721	SAMEA1708417	Malawi	L1	L1.1.3.4	15	0.3637	yes	no	700777747413371	700777747413371	700777747413371	Orphan or New	Not defined	11111100001000000001111111111111001111000010111011011110111111111111	22	7-10,12-19,33-34,39-42,44,48,51,56
PRJEB2358	ERR245727	SAMEA1708213	Malawi	L1	L1.3.1	12	0.2858	yes	no	757777777413731	757777777413731	757777777413731	806	EAI1-SOM	11110000111101111111111111111111111111000010111011111110011010111111	15	5-8,13,39-42,44,48,56-57,60,62
PRJEB2358	ERR245734	SAMEA1708316	Malawi	L1	L1.1.3.4	13	0.3283	yes	no	700777747413771	700777747413771	700777747413771	129	EAI6-BGD1	11111100001000000001111111111111001111000010111011111110111111111111	21	7-10,12-19,33-34,39-42,44,48,56
PRJEB2358	ERR245739	SAMEA1708428	Malawi	L1	L1.3.1	15	0.3647	yes	no	757777777413731	757777777413731	757777777413731	806	EAI1-SOM	11110000111101111111111111111111111111000010111011111110011010111111	15	5-8,13,39-42,44,48,56-57,60,62
PRJEB2358	ERR245742	SAMEA1708385	Malawi	L1	L1.1.2.2	14	0.3209	yes	no	477777777413771	477777777413771	477777777413771	126	EAI5	11001111111111111111111111111111111111000010111011111111111111111111	8	3-4,39-42,44,48
PRJEB2358	ERR245748	SAMEA1708333	Malawi	L1	L1.1.3.4	15	0.3535	yes	no	700777747413771	700777747413771	700777747413771	129	EAI6-BGD1	11111100001000000001111111111111001111000010111011111110111111111111	21	7-10,12-19,33-34,39-42,44,48,56
PRJEB2358	ERR245751	SAMEA1708458	Malawi	L1	L1.3.1	10	0.1739	yes	no	757777777413731	757777777413731	757777777413731	806	EAI1-SOM	11110000111101111111111111111111111111000010111011111110011010111111	15	5-8,13,39-42,44,48,56-57,60,62
PRJEB2358	ERR245760	SAMEA1708237	Malawi	L1	L1.1.3.4	14	0.3562	yes	no	700777747413771	700777747413771	700777747413771	129	EAI6-BGD1	11111100001000000001111111111111001111000010111011111110111111111111	21	7-10,12-19,33-34,39-42,44,48,56
PRJEB2358	ERR245761	SAMEA1708223	Malawi	L1	L1.1.3.4	15	0.3767	yes	no	700777747413771	700777747413771	700777747413771	129	EAI6-BGD1	11111100001000000001111111111111001111000010111011111110111111111111	21	7-10,12-19,33-34,39-42,44,48,56
PRJEB2358	ERR245763	SAMEA1708483	Malawi	L1	L1.1.3.4	22	0.5097	yes	no	700777747413771	700777747413771	710777767413771	129	EAI6-BGD1	11111100001000000001111111111111001111000010111011111110111111111111	21	7-10,12-19,33-34,39-42,44,48,56
PRJEB2358	ERR245775	SAMEA1708292	Malawi	L1	L1.1.3.4	30	0.6267	yes	no	700777747413771	700777747413771	700777747413771	129	EAI6-BGD1	11111100001000000001111111111111001111000010111011111110111111111111	21	7-10,12-19,33-34,39-42,44,48,56
PRJEB2358	ERR245781	SAMEA1708470	Malawi	L1	L1.1.3.4	25	0.5606	yes	no	700777747413771	700777747413771	700777747413771	129	EAI6-BGD1	11111100001000000001111111111111001111000010111011111110111111111111	21	7-10,12-19,33-34,39-42,44,48,56
PRJEB2358	ERR245782	SAMEA1708486	Malawi	L1	L1.1.3.4	23	0.5416	yes	no	700777747412771	700777747413771	700777747412771	Orphan or New	Not defined	11111100001000000001111111111111001111000010110001111110111111111111	23	7-10,12-19,33-34,39-42,44,47-49,56
PRJEB2358	ERR245784	SAMEA1708364	Malawi	L1	L1.1.3.4	25	0.5658	yes	no	700777747413771	700777747413771	700777747413771	129	EAI6-BGD1	11111100001000000001111111111111001111000010111011111110111111111111	21	7-10,12-19,33-34,39-42,44,48,56
PRJEB2358	ERR245811	SAMEA1708314	Malawi	L1	L1.3.1	27	0.6014	yes	no	757777737410031	757777737410031	757777737410031	Orphan or New	EAI5	11111111111101111111111111111110111111000010000000000000000000111111	25	13,32,39-42,44-62
PRJEB2358	ERR245813	SAMEA1708268	Malawi	L1	L1.1.2.2	30	0.6378	yes	no	400037777413771	400037777413771	400037777413771	8	EAI5	11001110000000000000000111111111111111000010111011111111111111111111	24	3-4,8-23,39-42,44,48
PRJEB2358	ERR245829	SAMEA1708306	Malawi	L1	L1.3.2	32	0.6483	yes	no	777777777413731	777777777413731	777777777433731	48	EAI1-SOM	11111111111111111111111111111111111111000010111011111111111110111111	7	39-42,44,48,62
PRJEB2358	ERR245833	SAMEA1708227	Malawi	L1	L1.3.2	39	0.7082	yes	no	777777777413731	777777777413731	777777777413731	48	EAI1-SOM	11111111111111111111111111111111111111000010111011111111111110111111	7	39-42,44,48,62
PRJEB2358	ERR245836	SAMEA1708203	Malawi	L1	L1.3.2	22	0.5223	yes	no	777777777413731	777777777413731	777777777413731	48	EAI1-SOM	11111111111111111111111111111111111111000010111011111111111110111111	7	39-42,44,48,62
PRJEB2358	ERR245843	SAMEA1708375	Malawi	L1	L1.3.1	25	0.5709	yes	no	757777777413731	757777777413731	757777777413731	806	EAI1-SOM	11110000111101111111111111111111111111000010111011111110011010111111	15	5-8,13,39-42,44,48,56-57,60,62
PRJEB2358	ERR245844	SAMEA1708406	Malawi	L1	L1.1.3.4	23	0.5266	yes	no	700777747413771	700777747413771	700777747413771	129	EAI6-BGD1	11111100001000000001111111111111001111000010111011111110111111111111	21	7-10,12-19,33-34,39-42,44,48,56
PRJEB2424	ERR040121	SAMEA787747	Uganda	L1	L1.1.2.2	10	0.2287	yes	no	477777777413771	477777777413771	477777777413771	126	EAI5	11001111111111111111111111111111111111000010111011111111111111111111	8	3-4,39-42,44,48
PRJEB29435	ERR3077937	SAMEA5228880	Tanzania	L1	L1.1.2.2	14	0.1427	yes	no	477777777413771	477777777413771	477777777413771	126	EAI5	11001111111111111111111111111111111111000010111011111111111111111111	8	3-4,39-42,44,48
PRJEB29435	ERR3077942	SAMEA5228885	Tanzania	L1	L1.1.2.2	15	0.1986	yes	no	400037777413771	400037777413771	400037777413771	8	EAI5	11001110000000000000000111111111111111000010111011111111111111111111	24	3-4,8-23,39-42,44,48
PRJEB29435	ERR3077943	SAMEA5228886	Tanzania	L1	L1.1.2.2	20	0.5297	yes	no	400037777413771	400037777413771	400037777413771	8	EAI5	11001110000000000000000111111111111111000010111011111111111111111111	24	3-4,8-23,39-42,44,48
PRJEB29435	ERR3077967	SAMEA5228910	Tanzania	L1	L1.1.3.1	24	0.6555	yes	no	777777756413371	777777756413371	777777756413371	Orphan or New	Not defined	11111000011111111111111111111111011101000010111011011110011111111111	15	6-9,33,37,39-42,44,48,51,56-57
PRJEB29435	ERR3077981	SAMEA5228924	Tanzania	L1	L1.1.2.2	127	0.9843	yes	no	477777777413771	477777777413771	477777777413771	126	EAI5	11001111111111111111111111111111111111000010111011111111111111111111	8	3-4,39-42,44,48
PRJEB29435	ERR3077990	SAMEA5228933	Tanzania	L1	L1.3.1	127	0.9879	yes	no	777777777403731	777777777403731	777777777403731	354	Unknown	11111111111111111111111111111111111111000000111011111111111110111111	8	39-44,48,62
PRJEB29435	ERR3077993	SAMEA5228936	Tanzania	L1	L1.3.2	142	0.9841	yes	no	777777777413731	777777777413531	777777777413731	48	EAI1-SOM	11111111111111111111111111111111111111000010111011111111111110111111	7	39-42,44,48,62
PRJNA183624	SRR833071	SAMN01828251	South Africa	L1	L1.3.2	111	0.9704	yes	no	777777777413731	777777777413731	777777777413731	48	EAI1-SOM	11111111111111111111111111111111111111000010111011111111111110111111	7	39-42,44,48,62
PRJNA183624	SRR833126	SAMN02053802	South Africa	L1	L1.3.2	170	0.9835	yes	no	777777777413731	000000000000000	777777777553731	48	EAI1-SOM	11111111111111111111111111111111111111000010111011111111111110111111	7	39-42,44,48,62
PRJNA183624	SRR1011492	SAMN02350450	South Africa	L1	L1.3.1	49	0.8752	yes	no	757477777413731	757477777413731	757577777553771	Orphan or New	Not defined	11111111111101111111001111111111111111000010111011111110011010111111	13	13,21-22,39-42,44,48,56-57,60,62
PRJNA183624	SRR1140959	SAMN02350464	South Africa	L1	L1.3.2	42	0.9197	yes	no	777777777413731	777777777413731	777777777413731	48	EAI1-SOM	11111111111111111111111111111111111111000010111011111111111110111111	7	39-42,44,48,62
PRJNA183624	SRR1140961	SAMN02350478	South Africa	L1	L1.3.2	55	0.9553	yes	no	777777777413731	777777777413731	777777777413731	48	EAI1-SOM	11111111111111111111111111111111111111000010111011111111111110111111	7	39-42,44,48,62
PRJNA183624	SRR1140943	SAMN02350482	South Africa	L1	L1.3.2	52	0.9507	yes	no	777777777413731	777777777413731	777777777413731	48	EAI1-SOM	11111111111111111111111111111111111111000010111011111111111110111111	7	39-42,44,48,62
PRJNA235618	SRR1183107	SAMN02585945	South Africa	L1	L1.3.2	67	0.9712	yes	no	777777777413771	777777777413771	777777777413771	236	EAI5	11111111111111111111111111111111111111000010111011111111111111111111	6	39-42,44,48
PRJNA235618	SRR1180437	SAMN02585975	South Africa	L1	L1.3.2	34	0.8767	yes	no	777777777413731	777777777413731	777777777413731	48	EAI1-SOM	11111111111111111111111111111111111111000010111011111111111110111111	7	39-42,44,48,62
PRJNA235618	SRR1184322	SAMN02586055	South Africa	L1	L1.3.2	27	0.7309	yes	no	777777777413731	777777777413731	777777777413731	48	EAI1-SOM	11111111111111111111111111111111111111000010111011111111111110111111	7	39-42,44,48,62
PRJNA235618	SRR1180415	SAMN02586077	South Africa	L1	L1.3.2	25	0.7365	yes	no	777777777413731	777777777413731	777777777413730	48	EAI1-SOM	11111111111111111111111111111111111111000010111011111111111110111111	7	39-42,44,48,62
PRJEB9976	ERR972796	SAMEA3493143	South Africa	L1	L1.3.2	52	0.9484	yes	no	777777777413731	777777777413731	777777777413731	48	EAI1-SOM	11111111111111111111111111111111111111000010111011111111111110111111	7	39-42,44,48,62
PRJEB9976	ERR972797	SAMEA3493144	South Africa	L1	L1.3.2	46	0.9379	yes	no	777777777413731	777777777413731	777777777613731	48	EAI1-SOM	11111111111111111111111111111111111111000010111011111111111110111111	7	39-42,44,48,62
PRJEB9976	ERR972798	SAMEA3493145	South Africa	L1	L1.3.2	25	0.7025	yes	no	777777777413731	777777777413731	777777777453771	48	EAI1-SOM	11111111111111111111111111111111111111000010111011111111111110111111	7	39-42,44,48,62
PRJEB9976	ERR985421	SAMEA3506675	South Africa	L1	L1.3.2	54	0.9604	yes	no	777777777413731	777777777413731	777777777413731	48	EAI1-SOM	11111111111111111111111111111111111111000010111011111111111110111111	7	39-42,44,48,62
PRJEB9976	ERR985426	SAMEA3506680	South Africa	L1	L1.3.2	77	0.9724	yes	no	777777777413731	777777777413731	777777777413731	48	EAI1-SOM	11111111111111111111111111111111111111000010111011111111111110111111	7	39-42,44,48,62
PRJEB15382	ERR1633852	SAMEA4441502	South Africa	L1	L1.3.1	57	0.9695	yes	no	757777777413731	757777777413731	757777777413731	806	EAI1-SOM	11111111111101111111111111111111111111000010111011111110011010111111	11	13,39-42,44,48,56-57,60,62
PRJEB15382	ERR1633866	SAMEA4441516	South Africa	L1	L1.3.2	54	0.9687	yes	no	777777777413771	777777777773771	777777777773771	236	EAI5	11111111111111111111111111111111111111000010111011111111111111111111	6	39-42,44,48
PRJEB9545	ERR550992	SAMEA2533616	Republic of the Congo	L1	L1.1.2.2	37	0.8821	yes	no	473777777413071	473777777413071	473777777413071	3771	EAI3-IND	11001111111111011111111111111111111111000010111010000111111111111111	13	3-4,15,39-42,44,48,50-53
PRJEB9545	ERR551470	SAMEA2533965	Republic of the Congo	L1	L1.1.2.2	39	0.8907	yes	no	477777777413071	477777777413071	477777777413071	11	EAI3-IND	11001111111111111111111111111111111111000010111010000011111111111111	13	3-4,39-42,44,48,50-54
PRJEB9545	ERR551865	SAMEA2534250	Republic of the Congo	L1	L1.1.3.1	44	0.9174	yes	no	777777747413371	777777747413371	777777747413371	1390	EAI6-BGD1	11111001111111111111111111111111001111000010111011011110011111111111	13	6-7,33-34,39-42,44,48,51,56-57
PRJEB32589	ERR3324333	SAMEA5607319	Liberia	L1	L1.1.1.11	96	0.9628	yes	no	677777777413771	677777777413771	677777777413771	342	EAI5	11101111111111111111111111111111111111000010111011111101111111111111	8	4,39-42,44,48,55
PRJEB32589	ERR3324334	SAMEA5607323	Liberia	L1	L1.1.2.2	45	0.9368	yes	no	474377777413771	474377777413771	474377777413771	340	EAI5	11001111111111111000111111111111111111000010111011111111111111111111	11	3-4,18-20,39-42,44,48
PRJEB32589	ERR3324335	SAMEA5607320	Liberia	L1	L1.1.2.2	44	0.9301	yes	no	474377777413771	474377777413771	474377777413771	340	EAI5	11001111111111111000111111111111111111000010111011111111111111111111	11	3-4,18-20,39-42,44,48
PRJEB32589	ERR3324342	SAMEA5607347	Liberia	L1	L1.1.2.2	59	0.9567	yes	no	474377777413771	474377777413771	474377777413771	340	EAI5	11001111111111111000111111111111111111000010111011111111111111111111	11	3-4,18-20,39-42,44,48
PRJEB32589	ERR3324343	SAMEA5607306	Liberia	L1	L1.1.3.4	69	0.9652	yes	no	700777747413771	700777747413771	700777747413771	129	EAI6-BGD1	11111100001000000001111111111111001111000010111011111110111111111111	21	7-10,12-19,33-34,39-42,44,48,56
PRJEB32589	ERR3324348	SAMEA5607302	Liberia	L1	L1.1.3.4	63	0.9616	yes	no	700777747413771	700777747413771	700777747413771	129	EAI6-BGD1	11111100001000000001111111111111001111000010111011111110111111111111	21	7-10,12-19,33-34,39-42,44,48,56
PRJEB32589	ERR3324350	SAMEA5607307	Liberia	L1	L1.1.3.4	45	0.9423	yes	no	700777747413771	700777747413771	700777747413771	129	EAI6-BGD1	11111100001000000001111111111111001111000010111011111110111111111111	21	7-10,12-19,33-34,39-42,44,48,56
PRJEB32589	ERR3324361	SAMEA5607344	Liberia	L1	L1.1.1.11	50	0.9517	yes	no	674177000003771	674177000003771	674177000003771	Orphan or New	Not defined	11101111111111110000011111110000000000000000111011111111111111111111	23	4,17-21,29-44,48
PRJEB32589	ERR3324364	SAMEA5607300	Liberia	L1	L1.1.2.2	50	0.9474	yes	no	474377777413771	474377777413771	474377777413771	340	EAI5	11001111111111111000111111111111111111000010111011111111111111111111	11	3-4,18-20,39-42,44,48
PRJEB32589	ERR3324375	SAMEA5607305	Liberia	L1	L1.1.3.4	193	0.9797	yes	no	700777747413771	700777747413771	704777747713771	129	EAI6-BGD1	11111100001000000001111111111111001111000010111011111110111111111111	21	7-10,12-19,33-34,39-42,44,48,56
PRJEB7727	ERR550994	SAMEA2533617	Sierra Leone	L1	L1.1.1.11	83	0.9654	yes	no	677777777413771	677777777413771	677777777413771	342	EAI5	11101111111111111111111111111111111111000010111011111111111111111111	7	4,39-42,44,48
PRJEB7727	ERR552094	SAMEA2534408	Sierra Leone	L1	L1.1.1.11	15	0.2532	yes	no	677777777413771	677777777413771	677777777413771	342	EAI5	11101111111111111111111111111111111111000010111011111111111111111111	7	4,39-42,44,48
PRJEB7727	ERR552799	SAMEA2534913	Sierra Leone	L1	L1.1.1.11	13	0.1561	yes	no	677777777403771	677777777413771	677777777413771	527	EAI5	11101111111111111111111111111111111111000000111011111111111111111111	8	4,39-44,48
PRJEB7727	ERR553258	SAMEA2535254	Sierra Leone	L1	L1.1.1.11	25	0.7037	yes	no	677777777413771	677777777413771	677777777413771	342	EAI5	11101111111111111111111111111111111111000010111011111111111111111111	7	4,39-42,44,48
[truncated: 388 more rows]

## Sheet: S3-country-lineage
Supplementary Table S3. Distribution of 1,764 isolates in the main dataset by country and sublineage.
[truncated: 30 more rows]

[truncated: 4 more sheets: S4-lineage-dvr-spo, S5-snp-summary, S6-snp, S7-drug]
